# Supplementary material for: 4-{[Bis(2-hy­droxy­eth­yl)amino]­meth­yl}-6-meth­oxy-2H-chromen-2-one
Source: Acta Crystallogr Sect E Struct Rep Online. 2012 Jul 10;68(Pt 8):o2413–4. doi: 10.1107/S1600536812030759 (PMC3414333; doi:10.1107/S1600536812030759)
Supplement: Supplementary file 1 [file e-68-o2413-sup1.cif]

##############################################################################
#                                                                            #
# This CIF contains the data in a paper accepted for publication in          #
# Acta Crystallographica Section E. It conforms to the requirements of       #
# Notes for Authors for Acta Crystallographica Section E, and has been       #
# peer reviewed under the auspices of the IUCr Commission on Journals.       #
#                                                                            #
# Full details of the Crystallographic Information File format               #
# are given in the paper "The Crystallographic Information File (CIF):       #
# a New Standard Archive File for Crystallography" by S. R. Hall, F. H.      #
# Allen and I. D. Brown [Acta Cryst. (1991), A47, 655-685].                  #
#                                                                            #
# The current version of the core CIF dictionary is obtainable from          #
# ftp://ftp.iucr.org/pub/cif_core.dic.                                       #
#                                                                            #
# Software is freely available for graphical display of the structure(s)     #
# in this CIF. For information consult the CIF software page                 #
# http://www.iucr.org/resources/cif/software.                                #
#                                                                            #
# This file may be used for bona fide research purposes within the           #
# scientific community so long as proper attribution is given to the journal # 
# article from which it was obtained.                                        #
#                                                                            #
##############################################################################
data_global
_audit_creation_method     'PLATON <TABLE ACC> option'
_journal_date_recd_electronic     2012-06-06
_journal_date_accepted     2012-07-05
_journal_name_full     'Acta Crystallographica, Section E'
_journal_year     2012
_journal_volume     68
_journal_issue      8
_journal_page_first     o2413
_journal_page_last     o2414
_journal_paper_category     QO
_journal_paper_doi     10.1107/S1600536812030759
_journal_coeditor_code     ZJ2082
_publ_contact_author_name
;
 'M V Kulkarni'
;
_publ_contact_author_address
;
P.G. Department of Chemistry
Karnatak University
Dharwad 580 003
India
;
_publ_contact_author_email     'manohar274@gmail.com'
_publ_contact_author_fax     '(91) 836 2747 884'
_publ_contact_author_phone     '(91) 836 2215 286'
_publ_section_title
;
4-{[Bis(2-hydroxyethyl)amino]methyl}-6-methoxy-2<i>H</i>-chromen-2-one
;
loop_
    _publ_author_name
    _publ_author_footnote
    _publ_author_address
    'Naik, Reshma' .
;
P.G. Department of Chemistry,
Karnatak University,
Dharwad 580 003
India
;
    'Sankolli, Ravish' .
;
Solid State and Structural Chemistry Unit,
Indian Institute of Science,
Bangalore 560 012,
India
;
    'Anil Kumar, G. N.' .
;
Department of Physics
M.S. Ramaiah Institute of Technology
Bangalore 560054, India
;
    'Row, T. N. Guru' .
;
Solid State and Sructural Chemistry Unit,
Indian Institute of Science,
Bangalore 560 012,
India
;
    'Kulkarni, Manohar V.' .
;
P.G. Department of Chemistry,
Karnatak University,
Dharwad 580 003
India
;
data_I
_audit_creation_method     'WinGX routine CIF_UPDATE'
_chemical_name_systematic
;
4-{[Bis(2-hydroxyethyl)amino]methyl}-6-methoxy-2<i>H</i>-chromen-2-one
;
_chemical_formula_moiety     'C15 H19 N O5'
_chemical_formula_sum     'C15 H19 N O5'
_chemical_formula_iupac     'C15 H19 N O5'
_chemical_formula_weight     293.31
_symmetry_cell_setting     monoclinic
_symmetry_space_group_name_H-M     'P 21/c'
_symmetry_space_group_name_Hall     '-P 2ybc'
loop_
    _symmetry_equiv_pos_as_xyz
    'x, y, z'
    '-x, y+1/2, -z+1/2'
    '-x, -y, -z'
    'x, -y-1/2, z-1/2'
_cell_length_a     9.3038(5)
_cell_length_b     7.9290(5)
_cell_length_c     19.6216(12)
_cell_angle_alpha     90
_cell_angle_beta     92.944(5)
_cell_angle_gamma     90
_cell_volume     1445.56(15)
_cell_formula_units_Z     4
_cell_measurement_reflns_used     2837
_cell_measurement_theta_min     2.77
_cell_measurement_theta_max     29.6
_cell_measurement_temperature     123(2)
_exptl_crystal_description     block
_exptl_crystal_colour     white
_exptl_crystal_size_max     0.2
_exptl_crystal_size_mid     0.18
_exptl_crystal_size_min     0.18
_exptl_crystal_density_diffrn     1.348
_exptl_crystal_density_method     'not measured'
_exptl_crystal_F_000     624
_exptl_absorpt_coefficient_mu     0.101
_exptl_absorpt_correction_type     multi-scan
_exptl_absorpt_process_details     '(SADABS; Bruker, 2008)'
_exptl_absorpt_correction_T_min     0.98
_exptl_absorpt_correction_T_max     0.982
_exptl_special_details     ?
_diffrn_ambient_temperature     123(2)
_diffrn_radiation_type     MoK\a
_diffrn_radiation_wavelength     0.71073
_diffrn_radiation_monochromator     graphite
_diffrn_measurement_device_type     'Bruker SMART APEX CCD detector'
_diffrn_measurement_method     '\w scans'
_diffrn_reflns_number     14012
_diffrn_reflns_av_R_equivalents     0.0397
_diffrn_reflns_theta_min     2.77
_diffrn_reflns_theta_max     25.5
_diffrn_reflns_theta_full     25.5
_diffrn_measured_fraction_theta_max     0.999
_diffrn_measured_fraction_theta_full     0.999
_diffrn_reflns_limit_h_min     -11
_diffrn_reflns_limit_h_max     11
_diffrn_reflns_limit_k_min     -9
_diffrn_reflns_limit_k_max     9
_diffrn_reflns_limit_l_min     -23
_diffrn_reflns_limit_l_max     23
_refine_special_details
;
 Refinement of F^2^ against ALL reflections.  The weighted R-factor wR and
 goodness of fit S are based on F^2^, conventional R-factors R are based
 on F, with F set to zero for negative F^2^. The threshold expression of
 F^2^ > 2sigma(F^2^) is used only for calculating R-factors(gt) etc. and is
 not relevant to the choice of reflections for refinement.  R-factors based
 on F^2^ are statistically about twice as large as those based on F, and R-
 factors based on ALL data will be even larger.
;
_reflns_number_total     2694
_reflns_number_gt     1994
_reflns_threshold_expression     I>2\s(I)
_refine_ls_structure_factor_coef     Fsqd
_refine_ls_matrix_type     full
_refine_ls_R_factor_all     0.0708
_refine_ls_R_factor_gt     0.0526
_refine_ls_wR_factor_ref     0.1494
_refine_ls_goodness_of_fit_ref     1.022
_refine_ls_restrained_S_all     1.022
_refine_ls_number_reflns     2694
_refine_ls_number_parameters     194
_refine_ls_number_restraints     0
_refine_ls_hydrogen_treatment     constr
_refine_ls_weighting_scheme     calc
_refine_ls_weighting_details
         'calc w=1/[\s^2^(Fo^2^)+(0.0607P)^2^+0.6914P] where P=(Fo^2^+2Fc^2^)/3'
_atom_sites_solution_hydrogens     geom
_atom_sites_solution_primary     direct
_atom_sites_solution_secondary     difmap
_refine_ls_shift/su_max     0
_refine_ls_shift/su_mean     0
_refine_diff_density_max     0.505
_refine_diff_density_min     -0.262
_refine_ls_extinction_method     'SHELXL97 (Sheldrick, 2008)'
_refine_ls_extinction_coef     0.0048(14)
loop_
    _atom_type_symbol
    _atom_type_description
    _atom_type_scat_dispersion_real
    _atom_type_scat_dispersion_imag
    _atom_type_scat_source
    C C 0.0033 0.0016 'International Tables Vol C Tables 4.2.6.8 and 6.1.1.4'
    H H 0 0 'International Tables Vol C Tables 4.2.6.8 and 6.1.1.4'
    N N 0.0061 0.0033 'International Tables Vol C Tables 4.2.6.8 and 6.1.1.4'
    O O 0.0106 0.006 'International Tables Vol C Tables 4.2.6.8 and 6.1.1.4'
_computing_data_collection     'SMART (Bruker, 2008)'
_computing_cell_refinement     'SMART (Bruker, 2008)'
_computing_data_reduction     'SAINT-Plus (Bruker, 2008)'
_computing_structure_solution     'SHELXS97 (Sheldrick, 2008)'
_computing_structure_refinement     'SHELXL97 (Sheldrick, 2008)'
_computing_molecular_graphics
             'ORTEP-3 (Farrugia, 1997) and CAMERON (Watkin <i>et al.</i>, 1996)'
_computing_publication_material
                             'PARST (Nardelli, 1995) and WinGX (Farrugia, 1999)'
loop_
    _atom_site_type_symbol
    _atom_site_label
    _atom_site_fract_x
    _atom_site_fract_y
    _atom_site_fract_z
    _atom_site_U_iso_or_equiv
    _atom_site_adp_type
    _atom_site_calc_flag
    _atom_site_refinement_flags
    _atom_site_occupancy
    _atom_site_disorder_assembly
    _atom_site_disorder_group
    C C1 0.6985(3) 0.3637(5) 0.38763(14) 0.0794(9) Uani d . 1 . .
    H H1A 0.6439 0.2862 0.3572 0.119 Uiso calc R 1 . .
    H H1B 0.7954 0.3787 0.3713 0.119 Uiso calc R 1 . .
    H H1C 0.6494 0.473 0.3881 0.119 Uiso calc R 1 . .
    C C2 0.5821(2) 0.2628(3) 0.48505(12) 0.0478(6) Uani d . 1 . .
    C C3 0.5966(3) 0.1769(3) 0.54703(13) 0.0576(7) Uani d . 1 . .
    H H3 0.6895 0.1449 0.5648 0.069 Uiso calc R 1 . .
    C C4 0.4789(3) 0.1386(3) 0.58220(12) 0.0582(7) Uani d . 1 . .
    H H4 0.4892 0.0812 0.6247 0.07 Uiso calc R 1 . .
    C C5 0.3436(3) 0.1843(3) 0.55550(11) 0.0477(6) Uani d . 1 . .
    C C6 0.0911(3) 0.1865(3) 0.57398(13) 0.0587(6) Uani d . 1 . .
    C C7 0.0712(2) 0.2717(3) 0.50921(11) 0.0489(6) Uani d . 1 . .
    H H7 -0.0241 0.2978 0.4929 0.059 Uiso calc R 1 . .
    C C8 0.1804(2) 0.3160(3) 0.47075(10) 0.0384(5) Uani d . 1 . .
    C C9 0.3255(2) 0.2694(3) 0.49382(10) 0.0388(5) Uani d . 1 . .
    C C10 0.4483(2) 0.3085(3) 0.45839(11) 0.0403(5) Uani d . 1 . .
    H H10 0.4391 0.3666 0.416 0.048 Uiso calc R 1 . .
    C C11 0.1511(2) 0.4227(3) 0.40816(10) 0.0396(5) Uani d . 1 . .
    H H11A 0.0465 0.446 0.4035 0.048 Uiso calc R 1 . .
    H H11B 0.2009 0.5322 0.4151 0.048 Uiso calc R 1 . .
    C C12 0.1882(2) 0.4748(3) 0.28977(11) 0.0533(6) Uani d . 1 . .
    H H12A 0.1148 0.5608 0.2994 0.064 Uiso calc R 1 . .
    H H12B 0.1587 0.419 0.2461 0.064 Uiso calc R 1 . .
    C C13 0.3309(3) 0.5588(3) 0.28329(13) 0.0631(7) Uani d . 1 . .
    H H13A 0.3242 0.6448 0.2467 0.076 Uiso calc R 1 . .
    H H13B 0.3614 0.6154 0.3266 0.076 Uiso calc R 1 . .
    C C14 0.1223(2) 0.1916(3) 0.32783(12) 0.0512(6) Uani d . 1 . .
    H H14A 0.0226 0.2163 0.3107 0.061 Uiso calc R 1 . .
    H H14B 0.1171 0.1226 0.3697 0.061 Uiso calc R 1 . .
    C C15 0.1966(3) 0.0928(4) 0.27525(14) 0.0663(7) Uani d . 1 . .
    H H15A 0.159 -0.024 0.2744 0.08 Uiso calc R 1 . .
    H H15B 0.1741 0.1433 0.2298 0.08 Uiso calc R 1 . .
    N N1 0.19564(16) 0.3493(2) 0.34476(8) 0.0376(4) Uani d . 1 . .
    O O1 0.2286(2) 0.1440(2) 0.59428(8) 0.0618(5) Uani d . 1 . .
    O O2 -0.0017(2) 0.1540(3) 0.61251(10) 0.0857(7) Uani d . 1 . .
    O O3 0.43185(19) 0.4325(3) 0.26743(10) 0.0751(6) Uani d . 1 . .
    H H3A 0.506 0.4782 0.2532 0.113 Uiso calc R 1 . .
    O O4 0.34542(19) 0.0885(3) 0.28742(12) 0.0841(7) Uani d . 1 . .
    H H4A 0.3776 0.1875 0.2893 0.126 Uiso calc R 1 . .
    O O5 0.70828(16) 0.2960(2) 0.45453(9) 0.0662(5) Uani d . 1 . .
loop_
    _atom_site_aniso_label
    _atom_site_aniso_U_11
    _atom_site_aniso_U_22
    _atom_site_aniso_U_33
    _atom_site_aniso_U_12
    _atom_site_aniso_U_13
    _atom_site_aniso_U_23
    C1 0.0469(14) 0.131(3) 0.0604(17) -0.0038(16) 0.0068(12) -0.0128(18)
    C2 0.0422(12) 0.0498(13) 0.0503(13) 0.0045(10) -0.0086(10) -0.0120(11)
    C3 0.0588(15) 0.0521(14) 0.0592(15) 0.0117(12) -0.0228(12) -0.0096(12)
    C4 0.0791(18) 0.0484(14) 0.0449(13) 0.0037(12) -0.0171(12) 0.0041(11)
    C5 0.0628(14) 0.0406(12) 0.0396(12) -0.0014(10) 0.0002(10) 0.0000(10)
    C6 0.0666(16) 0.0563(15) 0.0544(15) -0.0097(13) 0.0150(13) 0.0012(12)
    C7 0.0491(12) 0.0529(13) 0.0453(13) -0.0036(10) 0.0101(10) -0.0010(11)
    C8 0.0420(11) 0.0376(11) 0.0357(11) 0.0003(9) 0.0038(8) -0.0056(9)
    C9 0.0465(12) 0.0340(11) 0.0354(11) 0.0012(9) -0.0014(9) -0.0043(9)
    C10 0.0416(11) 0.0404(11) 0.0383(11) 0.0023(9) -0.0026(9) -0.0053(9)
    C11 0.0349(10) 0.0443(12) 0.0400(11) 0.0048(9) 0.0040(8) -0.0015(9)
    C12 0.0523(13) 0.0653(16) 0.0421(12) 0.0122(11) 0.0014(10) 0.0114(11)
    C13 0.0777(17) 0.0579(16) 0.0551(15) -0.0041(14) 0.0164(13) 0.0162(12)
    C14 0.0431(12) 0.0556(14) 0.0556(14) -0.0050(10) 0.0102(10) -0.0145(11)
    C15 0.0559(15) 0.0741(18) 0.0695(17) 0.0041(13) 0.0103(12) -0.0231(15)
    N1 0.0332(8) 0.0461(10) 0.0336(9) 0.0010(7) 0.0036(7) 0.0016(7)
    O1 0.0804(12) 0.0614(11) 0.0441(9) -0.0060(9) 0.0082(8) 0.0127(8)
    O2 0.0929(14) 0.0930(16) 0.0747(13) -0.0181(12) 0.0384(11) 0.0192(12)
    O3 0.0592(11) 0.0812(14) 0.0872(14) -0.0104(10) 0.0272(10) 0.0099(11)
    O4 0.0599(11) 0.0792(14) 0.1143(17) 0.0198(10) 0.0140(11) -0.0294(13)
    O5 0.0376(9) 0.0929(14) 0.0672(12) 0.0067(9) -0.0067(8) -0.0087(10)
_geom_special_details
;
 All esds (except the esd in the dihedral angle between two l.s. planes)
 are estimated using the full covariance matrix.  The cell esds are taken
 into account individually in the estimation of esds in distances, angles
 and torsion angles; correlations between esds in cell parameters are only
 used when they are defined by crystal symmetry.  An approximate (isotropic)
 treatment of cell esds is used for estimating esds involving l.s. planes.
;
loop_
    _geom_bond_atom_site_label_1
    _geom_bond_atom_site_label_2
    _geom_bond_site_symmetry_2
    _geom_bond_distance
    _geom_bond_publ_flag
    C1 O5 . 1.417(3) ?
    C1 H1A . 0.98 ?
    C1 H1B . 0.98 ?
    C1 H1C . 0.98 ?
    C2 O5 . 1.370(3) ?
    C2 C10 . 1.374(3) ?
    C2 C3 . 1.394(3) ?
    C3 C4 . 1.358(4) ?
    C3 H3 . 0.95 ?
    C4 C5 . 1.386(3) ?
    C4 H4 . 0.95 ?
    C5 O1 . 1.382(3) ?
    C5 C9 . 1.388(3) ?
    C6 O2 . 1.204(3) ?
    C6 O1 . 1.363(3) ?
    C6 C7 . 1.443(3) ?
    C7 C8 . 1.343(3) ?
    C7 H7 . 0.95 ?
    C8 C9 . 1.450(3) ?
    C8 C11 . 1.505(3) ?
    C9 C10 . 1.402(3) ?
    C10 H10 . 0.95 ?
    C11 N1 . 1.453(2) ?
    C11 H11A . 0.99 ?
    C11 H11B . 0.99 ?
    C12 N1 . 1.467(3) ?
    C12 C13 . 1.497(3) ?
    C12 H12A . 0.99 ?
    C12 H12B . 0.99 ?
    C13 O3 . 1.419(3) ?
    C13 H13A . 0.99 ?
    C13 H13B . 0.99 ?
    C14 N1 . 1.455(3) ?
    C14 C15 . 1.493(3) ?
    C14 H14A . 0.99 ?
    C14 H14B . 0.99 ?
    C15 O4 . 1.393(3) ?
    C15 H15A . 0.99 ?
    C15 H15B . 0.99 ?
    O3 H3A . 0.84 ?
    O4 H4A . 0.84 ?
loop_
    _geom_angle_atom_site_label_1
    _geom_angle_atom_site_label_2
    _geom_angle_atom_site_label_3
    _geom_angle_site_symmetry_1
    _geom_angle_site_symmetry_3
    _geom_angle
    _geom_angle_publ_flag
    O5 C1 H1A . . 109.5 ?
    O5 C1 H1B . . 109.5 ?
    H1A C1 H1B . . 109.5 ?
    O5 C1 H1C . . 109.5 ?
    H1A C1 H1C . . 109.5 ?
    H1B C1 H1C . . 109.5 ?
    O5 C2 C10 . . 124.2(2) ?
    O5 C2 C3 . . 115.36(19) ?
    C10 C2 C3 . . 120.4(2) ?
    C4 C3 C2 . . 120.5(2) ?
    C4 C3 H3 . . 119.7 ?
    C2 C3 H3 . . 119.7 ?
    C3 C4 C5 . . 119.3(2) ?
    C3 C4 H4 . . 120.3 ?
    C5 C4 H4 . . 120.3 ?
    O1 C5 C4 . . 116.4(2) ?
    O1 C5 C9 . . 122.0(2) ?
    C4 C5 C9 . . 121.6(2) ?
    O2 C6 O1 . . 117.1(2) ?
    O2 C6 C7 . . 126.1(3) ?
    O1 C6 C7 . . 116.7(2) ?
    C8 C7 C6 . . 123.4(2) ?
    C8 C7 H7 . . 118.3 ?
    C6 C7 H7 . . 118.3 ?
    C7 C8 C9 . . 118.5(2) ?
    C7 C8 C11 . . 119.67(19) ?
    C9 C8 C11 . . 121.66(17) ?
    C5 C9 C10 . . 118.31(19) ?
    C5 C9 C8 . . 117.74(19) ?
    C10 C9 C8 . . 123.94(19) ?
    C2 C10 C9 . . 119.9(2) ?
    C2 C10 H10 . . 120.1 ?
    C9 C10 H10 . . 120.1 ?
    N1 C11 C8 . . 115.19(17) ?
    N1 C11 H11A . . 108.5 ?
    C8 C11 H11A . . 108.5 ?
    N1 C11 H11B . . 108.5 ?
    C8 C11 H11B . . 108.5 ?
    H11A C11 H11B . . 107.5 ?
    N1 C12 C13 . . 110.84(18) ?
    N1 C12 H12A . . 109.5 ?
    C13 C12 H12A . . 109.5 ?
    N1 C12 H12B . . 109.5 ?
    C13 C12 H12B . . 109.5 ?
    H12A C12 H12B . . 108.1 ?
    O3 C13 C12 . . 107.7(2) ?
    O3 C13 H13A . . 110.2 ?
    C12 C13 H13A . . 110.2 ?
    O3 C13 H13B . . 110.2 ?
    C12 C13 H13B . . 110.2 ?
    H13A C13 H13B . . 108.5 ?
    N1 C14 C15 . . 112.37(19) ?
    N1 C14 H14A . . 109.1 ?
    C15 C14 H14A . . 109.1 ?
    N1 C14 H14B . . 109.1 ?
    C15 C14 H14B . . 109.1 ?
    H14A C14 H14B . . 107.9 ?
    O4 C15 C14 . . 112.7(2) ?
    O4 C15 H15A . . 109.1 ?
    C14 C15 H15A . . 109.1 ?
    O4 C15 H15B . . 109.1 ?
    C14 C15 H15B . . 109.1 ?
    H15A C15 H15B . . 107.8 ?
    C11 N1 C14 . . 112.88(16) ?
    C11 N1 C12 . . 110.68(17) ?
    C14 N1 C12 . . 114.28(18) ?
    C6 O1 C5 . . 121.58(18) ?
    C13 O3 H3A . . 109.5 ?
    C15 O4 H4A . . 109.5 ?
    C2 O5 C1 . . 117.51(17) ?
loop_
    _geom_torsion_atom_site_label_1
    _geom_torsion_atom_site_label_2
    _geom_torsion_atom_site_label_3
    _geom_torsion_atom_site_label_4
    _geom_torsion_site_symmetry_1
    _geom_torsion_site_symmetry_2
    _geom_torsion_site_symmetry_3
    _geom_torsion_site_symmetry_4
    _geom_torsion
    _geom_torsion_publ_flag
    O5 C2 C3 C4 . . . . 179.4(2) ?
    C10 C2 C3 C4 . . . . -0.6(4) ?
    C2 C3 C4 C5 . . . . 0.7(4) ?
    C3 C4 C5 O1 . . . . -179.1(2) ?
    C3 C4 C5 C9 . . . . -0.5(4) ?
    O2 C6 C7 C8 . . . . 174.7(3) ?
    O1 C6 C7 C8 . . . . -3.0(4) ?
    C6 C7 C8 C9 . . . . 2.9(3) ?
    C6 C7 C8 C11 . . . . -172.6(2) ?
    O1 C5 C9 C10 . . . . 178.66(19) ?
    C4 C5 C9 C10 . . . . 0.1(3) ?
    O1 C5 C9 C8 . . . . 0.1(3) ?
    C4 C5 C9 C8 . . . . -178.4(2) ?
    C7 C8 C9 C5 . . . . -1.4(3) ?
    C11 C8 C9 C5 . . . . 174.02(19) ?
    C7 C8 C9 C10 . . . . -179.8(2) ?
    C11 C8 C9 C10 . . . . -4.4(3) ?
    O5 C2 C10 C9 . . . . -179.68(19) ?
    C3 C2 C10 C9 . . . . 0.3(3) ?
    C5 C9 C10 C2 . . . . 0.0(3) ?
    C8 C9 C10 C2 . . . . 178.38(19) ?
    C7 C8 C11 N1 . . . . -122.5(2) ?
    C9 C8 C11 N1 . . . . 62.1(3) ?
    N1 C12 C13 O3 . . . . 60.9(3) ?
    N1 C14 C15 O4 . . . . 43.9(3) ?
    C8 C11 N1 C14 . . . . 61.4(2) ?
    C8 C11 N1 C12 . . . . -169.10(17) ?
    C15 C14 N1 C11 . . . . -163.4(2) ?
    C15 C14 N1 C12 . . . . 68.9(3) ?
    C13 C12 N1 C11 . . . . 94.1(2) ?
    C13 C12 N1 C14 . . . . -137.1(2) ?
    O2 C6 O1 C5 . . . . -176.4(2) ?
    C7 C6 O1 C5 . . . . 1.6(3) ?
    C4 C5 O1 C6 . . . . 178.3(2) ?
    C9 C5 O1 C6 . . . . -0.3(3) ?
    C10 C2 O5 C1 . . . . -7.8(3) ?
    C3 C2 O5 C1 . . . . 172.2(2) ?
loop_
    _geom_hbond_atom_site_label_D
    _geom_hbond_atom_site_label_H
    _geom_hbond_atom_site_label_A
    _geom_hbond_site_symmetry_A
    _geom_hbond_distance_DH
    _geom_hbond_distance_HA
    _geom_hbond_distance_DA
    _geom_hbond_angle_DHA
    _geom_hbond_publ_flag
    O3 H3A O4 2_655 0.84 1.85 2.685(3) 174 yes
    O4 H4A O3 . 0.84 2.06 2.875(3) 164 yes
    C7 H7 O5 1_455 0.95 2.56 3.494(2) 167 yes
    C14 H14B O2 3_556 0.99 2.48 3.206(3) 130 yes
