# Supplementary material for: 4-{[Bis(2-hy­droxy­eth­yl)amino]­meth­yl}-6-meth­oxy-2H-chromen-2-one
Source: Acta Crystallogr Sect E Struct Rep Online. 2012 Jul 10;68(Pt 8):o2413–4. doi: 10.1107/S1600536812030759 (PMC3414333; doi:10.1107/S1600536812030759)
Supplement: Supplementary file 2 [file e-68-o2413-Isup2.hkl]

#
# h,k,l, Fc-squared, Fo-squared, sigma(Fo-squared) and status flag
#
data_I
_shelx_title '    KU-2 in P2(1)/c'
_shelx_refln_list_code          4
_shelx_F_calc_maximum      196.57
_exptl_crystal_F_000       624.00
_reflns_d_resolution_high  0.8255
 
loop_
 _symmetry_equiv_pos_as_xyz
 'x, y, z'
 '-x, y+1/2, -z+1/2'
 '-x, -y, -z'
 'x, -y-1/2, z-1/2'
 
_cell_length_a     9.3038
_cell_length_b     7.9290
_cell_length_c    19.6216
_cell_angle_alpha  90.000
_cell_angle_beta   92.944
_cell_angle_gamma  90.000
 
_shelx_F_squared_multiplier     1.000
 
loop_
 _refln_index_h
 _refln_index_k
 _refln_index_l
 _refln_F_squared_calc
 _refln_F_squared_meas
 _refln_F_squared_sigma
 _refln_observed_status
   2   0   0     2686.45     2882.55     28.17 o
   3   0   0        0.09        4.89      0.86 o
   4   0   0      459.72      365.38      8.32 o
   5   0   0      250.88      249.14      7.88 o
   6   0   0      666.37      640.03     12.04 o
   7   0   0       32.40       41.27      3.13 o
   8   0   0      805.97      858.64     21.89 o
   9   0   0       75.65       72.26      6.91 o
  10   0   0       51.35       44.98      7.21 o
  11   0   0        3.80        5.95      5.87 o
   1   1   0     9865.92     9606.86     63.59 o
   2   1   0     7923.12     7426.16     41.43 o
   3   1   0     1061.20     1002.74      7.31 o
   4   1   0     1125.55     1076.26     23.98 o
   5   1   0       91.89      110.28      3.35 o
   6   1   0      196.63      185.20      3.75 o
   7   1   0      288.66      276.91      6.02 o
   8   1   0      776.51      766.98     15.83 o
   9   1   0       21.05       17.49      2.57 o
  10   1   0        1.46        2.24      1.61 o
  11   1   0       26.07       37.84      5.47 o
   0   2   0     8515.36     8592.85     49.72 o
   1   2   0       25.79       16.13      1.04 o
   2   2   0      259.28      199.57      3.45 o
   3   2   0      967.74      997.03      8.58 o
   4   2   0        0.01        2.71      0.48 o
   5   2   0      226.46      235.81      5.74 o
   6   2   0      172.10      159.00      4.87 o
   7   2   0       24.32       24.20      1.92 o
   8   2   0       25.33       22.21      2.69 o
   9   2   0        1.07        2.63      0.97 o
  10   2   0       29.90       31.51      4.71 o
  11   2   0        0.00        0.57      2.06 o
   1   3   0     1014.91     1096.74     11.33 o
   2   3   0       93.64       93.14      3.45 o
   3   3   0        0.52       25.65      3.30 o
   4   3   0     2072.56     2143.13     16.74 o
   5   3   0       25.34       30.33      2.23 o
   6   3   0       15.68       23.31      2.02 o
   7   3   0        1.68        2.32      1.09 o
   8   3   0      102.16      122.77      7.01 o
   9   3   0        0.00        1.69      0.99 o
  10   3   0        0.13       -0.96      2.82 o
   0   4   0     1023.60     1063.42     23.07 o
   1   4   0        0.56        0.68      0.45 o
   2   4   0       91.70      114.06      6.31 o
   3   4   0      203.02      208.49      8.19 o
   4   4   0      220.36      256.94      7.83 o
   5   4   0      125.56      126.19      5.10 o
   6   4   0       98.63      116.61      6.85 o
   7   4   0       14.19        8.57      1.96 o
   8   4   0       41.90       36.85      4.23 o
   9   4   0        2.96        3.49      1.87 o
  10   4   0        0.04       -0.32      1.42 o
   1   5   0       94.03      101.10      6.04 o
   2   5   0       31.33       26.45      3.40 o
   3   5   0       82.95       97.51      7.48 o
   4   5   0      173.86      188.65      8.57 o
   5   5   0       10.73       10.84      2.00 o
   6   5   0       21.40       19.94      3.31 o
   7   5   0        2.33        6.21      1.79 o
   8   5   0       42.70       44.12      5.64 o
   9   5   0        1.04       -0.60      2.97 o
   0   6   0       85.76      118.40      9.59 o
   1   6   0       62.77       63.18      4.88 o
   2   6   0        2.70        1.78      0.81 o
   3   6   0      100.78       92.64      7.00 o
   4   6   0       83.05       87.34      6.44 o
   5   6   0       51.43       52.54      6.72 o
   6   6   0        0.09        0.98      1.08 o
   7   6   0        8.14        7.33      2.29 o
   8   6   0        4.82        5.23      2.24 o
   1   7   0       17.20       13.37      2.64 o
   2   7   0       52.31       49.79      5.73 o
   3   7   0       12.02       15.68      2.94 o
   4   7   0       99.31      100.39     10.33 o
   5   7   0        0.01        1.32      0.94 o
   6   7   0        3.41        7.33      2.74 o
   7   7   0        4.04        3.44      1.50 o
   0   8   0      149.16      161.90     17.43 o
   1   8   0        0.08       -1.05      0.80 o
   2   8   0        0.31       -0.90      1.38 o
   3   8   0        1.94       -1.12      1.22 o
   4   8   0       73.49       61.82      8.64 o
   5   8   0        0.42        0.85      2.75 o
   6   8   0        7.11        3.59      2.16 o
   1   9   0        8.10        4.43      2.02 o
   2   9   0        0.74       -1.91      1.59 o
   3   9   0       45.82       60.95      7.92 o
 -11   1   1       11.70       17.23      2.86 o
 -10   1   1        0.34        2.10      1.11 o
  -9   1   1        4.09        3.48      1.18 o
  -8   1   1      160.05      158.72      6.88 o
  -7   1   1        9.01        8.14      1.15 o
  -6   1   1       46.92       47.68      2.43 o
  -5   1   1      227.92      245.20      5.91 o
  -4   1   1      684.84      736.38      7.02 o
  -3   1   1      798.81      892.91      7.55 o
  -2   1   1     1691.65     1577.78      8.24 o
  -1   1   1      561.37      589.09      5.30 o
   0   1   1      113.35       76.43      1.81 o
   1   1   1     1219.96     1174.25      9.28 o
   2   1   1      479.67      448.07      4.42 o
   3   1   1        8.93        5.80      0.53 o
   4   1   1     1895.48     1981.63     17.59 o
   5   1   1      147.62      166.06      3.25 o
   6   1   1       35.12       37.50      2.39 o
   7   1   1      235.51      206.25      6.01 o
   8   1   1      114.02      112.59      5.45 o
   9   1   1       61.00       65.44      5.36 o
  10   1   1        0.48       -0.08      1.30 o
  11   1   1        0.68        2.90      1.89 o
 -11   2   1        5.23        7.68      2.19 o
 -10   2   1        1.07        1.59      1.37 o
  -9   2   1       22.55       20.23      3.18 o
  -8   2   1        0.06        1.24      1.68 o
  -7   2   1      351.98      320.65      7.48 o
  -6   2   1        2.71        1.05      0.38 o
  -5   2   1      105.81      121.14      3.90 o
  -4   2   1       35.80       45.65      2.12 o
  -3   2   1       24.99       35.10      1.50 o
  -2   2   1     1311.26     1269.20      8.89 o
  -1   2   1      787.00      711.65      7.27 o
   0   2   1     3369.74     3306.56     16.49 o
   1   2   1      604.81      543.12      6.37 o
   2   2   1        0.01        0.38      0.24 o
   3   2   1     2334.11     2388.44     13.04 o
   4   2   1     4536.91     4473.67     20.58 o
   5   2   1      360.93      396.61      7.11 o
   6   2   1      194.88      195.95      6.21 o
   7   2   1       12.89       12.22      1.93 o
   8   2   1      202.86      225.42      9.22 o
   9   2   1        0.07        1.33      1.05 o
  10   2   1       24.86       32.22      5.15 o
 -10   3   1        8.29        6.41      3.35 o
  -9   3   1       25.27       25.17      3.75 o
  -8   3   1       88.25       92.88      5.58 o
  -7   3   1       25.56       28.76      3.08 o
  -6   3   1       10.97        8.68      1.26 o
  -5   3   1      189.57      183.98      5.43 o
  -4   3   1      148.39      175.68      4.53 o
  -3   3   1        9.63        8.63      1.03 o
  -2   3   1      874.48      934.17     11.41 o
  -1   3   1        6.40        6.31      0.84 o
   0   3   1      377.09      364.51      6.67 o
   1   3   1      379.12      378.78      6.94 o
   2   3   1      324.36      339.77      6.83 o
   3   3   1      301.92      339.92      6.74 o
   4   3   1        4.58       11.54      1.24 o
   5   3   1        2.47        1.39      0.74 o
   6   3   1       94.84       86.61      4.33 o
   7   3   1      117.31      111.36      5.48 o
   8   3   1      541.00      582.54     14.35 o
   9   3   1       16.49       15.97      2.93 o
  10   3   1        0.69        2.30      1.66 o
 -10   4   1        2.65        4.56      2.61 o
  -9   4   1        1.52        0.37      2.03 o
  -8   4   1       43.20       32.38      3.80 o
  -7   4   1       17.12       12.88      2.06 o
  -6   4   1      400.51      397.55     11.52 o
  -5   4   1       20.83       23.43      2.01 o
  -4   4   1      108.39      111.73      5.62 o
  -3   4   1      920.26      908.49     16.13 o
  -2   4   1      737.40      770.98     14.98 o
  -1   4   1      135.45      132.05      6.04 o
   0   4   1      625.72      625.08     13.69 o
   1   4   1       14.92        3.54      1.32 o
   2   4   1      110.75      109.63      6.32 o
   3   4   1      303.87      304.38      9.08 o
   4   4   1      558.75      588.22     12.01 o
   5   4   1       15.31       13.89      1.70 o
   6   4   1        1.93        0.95      0.51 o
   7   4   1      363.11      351.15     11.84 o
   8   4   1        2.63        3.16      1.04 o
   9   4   1       37.65       41.75      5.50 o
  10   4   1       17.01       19.06      3.91 o
  -9   5   1        5.37        1.36      1.83 o
  -8   5   1       10.73       11.36      2.71 o
  -7   5   1       17.02       15.39      2.86 o
  -6   5   1       89.88       92.23      7.26 o
  -5   5   1       27.87       23.08      2.78 o
  -4   5   1      187.67      188.88      8.12 o
  -3   5   1       27.31       26.36      3.30 o
  -2   5   1        4.69        3.25      1.22 o
  -1   5   1      209.83      239.37      8.58 o
   0   5   1      191.22      211.27      8.93 o
   1   5   1       11.51       10.62      2.08 o
   2   5   1       44.32       55.71      5.03 o
   3   5   1      107.93      140.09     13.20 o
   4   5   1      180.87      192.78      9.06 o
   5   5   1       14.84        8.77      1.91 o
   6   5   1      125.77      114.69      6.59 o
   7   5   1       37.77       37.94      4.64 o
   8   5   1      228.50      235.35     12.15 o
   9   5   1       14.00       11.21      5.07 o
  -8   6   1       15.76       10.77      2.89 o
  -7   6   1       35.53       45.36      5.46 o
  -6   6   1        0.09       -0.18      1.14 o
  -5   6   1       81.49       78.22      8.55 o
  -4   6   1      122.47      116.13      7.06 o
  -3   6   1        0.66        0.33      0.79 o
  -2   6   1        7.73        4.06      1.58 o
  -1   6   1        0.27       -0.55      0.89 o
   0   6   1        0.74       -0.50      1.12 o
   1   6   1       63.24       66.46      6.29 o
   2   6   1        0.21        0.20      1.24 o
   3   6   1        8.37        6.05      1.62 o
   4   6   1        8.16       10.62      2.32 o
   5   6   1        0.11       -1.40      1.65 o
   6   6   1        8.56        4.35      1.65 o
   7   6   1       19.26       13.70      3.33 o
   8   6   1        0.92        3.01      1.61 o
  -7   7   1       16.92       15.75      4.00 o
  -6   7   1       30.17       29.85      5.61 o
  -5   7   1        1.86       -1.52      2.12 o
  -4   7   1        0.19       -0.87      1.82 o
  -3   7   1       41.11       48.33      5.31 o
  -2   7   1       60.11       63.55      5.97 o
  -1   7   1        2.86        1.94      1.12 o
   0   7   1      340.33      325.58     13.73 o
   1   7   1       64.60       61.01      5.94 o
   2   7   1        3.89        2.23      2.88 o
   3   7   1       33.44       36.18      4.85 o
   4   7   1       26.18       30.82      5.70 o
   5   7   1        5.10        3.75      1.77 o
   6   7   1       16.97       19.40      3.63 o
   7   7   1       10.13        7.99      3.95 o
  -6   8   1       17.88       22.60      5.14 o
  -5   8   1       27.26       30.99      6.34 o
  -4   8   1        9.05        4.52      2.13 o
  -3   8   1        8.87        7.20      2.29 o
  -2   8   1       25.44       30.69      5.31 o
  -1   8   1        0.04       -1.19      1.53 o
   0   8   1       84.82       85.48      7.59 o
   1   8   1       14.03        8.14      2.18 o
   2   8   1        5.14        1.71      1.25 o
   3   8   1        4.73        5.64      2.28 o
   4   8   1       36.20       37.32      6.88 o
   5   8   1       13.99       14.40      4.07 o
   6   8   1        0.05       -2.67      1.92 o
  -3   9   1       39.12       37.19      6.32 o
  -2   9   1        1.08       -1.00      2.62 o
  -1   9   1        4.83        3.24      3.17 o
   0   9   1       36.76       35.79      6.18 o
   1   9   1       41.07       38.15      6.13 o
   2   9   1        3.11        6.04      2.19 o
   3   9   1       33.14       39.76      6.54 o
 -11   0   2        0.01        0.24      0.57 o
 -10   0   2        1.06       -0.08      1.66 o
  -9   0   2       90.00       87.51      9.82 o
  -8   0   2       67.30       89.81      7.18 o
  -7   0   2        0.14        0.42      0.49 o
  -6   0   2      739.87      720.53     12.02 o
  -5   0   2       36.46       33.10      2.28 o
  -4   0   2     4523.60     4555.99     52.74 o
  -3   0   2       86.41       92.55      2.41 o
  -2   0   2      169.27      152.37      3.77 o
  -1   0   2     1279.27     1174.63      9.70 o
   1   0   2      104.96       90.79      2.41 o
   2   0   2     5141.40     5110.89     69.90 o
   3   0   2     4109.36     3956.54     23.60 o
   4   0   2     1248.85     1424.07     18.00 o
   5   0   2     2474.91     2335.68     39.74 o
   6   0   2       19.85       22.28      2.97 o
   7   0   2      398.67      388.65     13.44 o
   8   0   2        7.52        2.93      1.05 o
   9   0   2       37.97       31.69      6.14 o
  10   0   2        7.06        6.04      4.48 o
  11   0   2       11.77       23.99     10.16 o
 -11   1   2       33.50       24.40      4.85 o
 -10   1   2        3.16        1.10      1.31 o
  -9   1   2        3.04        2.29      1.68 o
  -8   1   2      772.37      789.39     13.36 o
  -7   1   2      598.54      564.07      9.98 o
  -6   1   2       87.54      102.23      3.23 o
  -5   1   2      124.50      129.45      3.43 o
  -4   1   2        2.95        2.98      0.54 o
  -3   1   2      445.99      402.53      4.77 o
  -2   1   2      395.67      402.93      4.57 o
  -1   1   2      154.59      168.75      3.15 o
   0   1   2      264.48      247.80      3.54 o
   1   1   2        8.24        5.64      0.59 o
   2   1   2     6041.45     5969.73     38.30 o
   3   1   2      744.79      840.87      6.15 o
   4   1   2     1586.18     1507.72     11.59 o
   5   1   2       23.42       12.63      1.05 o
   6   1   2       21.20       23.29      1.83 o
   7   1   2        0.56        1.55      1.07 o
   8   1   2       27.40       28.97      2.89 o
   9   1   2       56.54       62.56      4.56 o
  10   1   2       31.59       30.06      4.72 o
  11   1   2       61.86       94.07     11.47 o
 -11   2   2        0.92        2.56      1.68 o
 -10   2   2        0.61       -0.46      0.78 o
  -9   2   2        0.00        1.20      1.30 o
  -8   2   2      483.80      503.52     13.65 o
  -7   2   2       21.95       23.33      1.81 o
  -6   2   2        0.85        0.75      0.34 o
  -5   2   2        7.55        4.21      0.61 o
  -4   2   2        0.33        0.45      0.27 o
  -3   2   2      148.76      129.35      3.55 o
  -2   2   2      192.81      209.51      4.07 o
  -1   2   2       96.21      108.97      3.24 o
   0   2   2    26392.06    27110.80    192.91 o
   1   2   2     6581.33     6668.86     24.69 o
   2   2   2       26.77       28.48      1.59 o
   3   2   2      719.50      757.86      7.58 o
   4   2   2      592.97      600.73      7.97 o
   5   2   2       23.70       17.95      1.62 o
   6   2   2        2.16        0.76      0.66 o
   7   2   2        5.85        5.39      1.64 o
   8   2   2      437.71      428.93     11.31 o
   9   2   2       16.33       15.60      2.98 o
  10   2   2       18.19       15.14      3.44 o
 -10   3   2        0.07        1.75      2.60 o
  -9   3   2        3.05        4.31      2.31 o
  -8   3   2       58.70       57.13      5.06 o
  -7   3   2      210.19      228.53      7.93 o
  -6   3   2       20.75       16.94      1.53 o
  -5   3   2       37.18       38.21      2.31 o
  -4   3   2      146.69      159.98      4.52 o
  -3   3   2      265.19      261.51      8.38 o
  -2   3   2      101.91      107.72      3.72 o
  -1   3   2      225.91      227.56      5.31 o
   0   3   2       39.26       19.32      1.56 o
   1   3   2     1263.48     1240.85     12.94 o
   2   3   2       84.83       90.65      3.47 o
   3   3   2       21.59       14.15      1.56 o
   4   3   2      406.87      341.03      7.40 o
   5   3   2        4.54        7.06      1.13 o
   6   3   2      222.86      225.38      7.15 o
   7   3   2      116.07      106.25      6.08 o
   8   3   2      218.55      245.26     11.93 o
   9   3   2       38.37       34.58      4.03 o
  10   3   2       12.34       12.38      2.85 o
 -10   4   2        0.51       -0.71      2.36 o
  -9   4   2        0.17       -0.89      2.23 o
  -8   4   2       32.67       29.46      3.70 o
  -7   4   2        2.40        0.92      1.38 o
  -6   4   2        2.16        5.14      1.26 o
  -5   4   2      114.49      117.30      5.92 o
  -4   4   2      178.73      168.17      5.24 o
  -3   4   2      646.82      715.70     14.38 o
  -2   4   2       10.34        7.38      1.21 o
  -1   4   2       87.46       75.90      4.79 o
   0   4   2      547.01      568.78     14.05 o
   1   4   2       23.53       33.61      3.54 o
   2   4   2       17.41       35.05      3.22 o
   3   4   2       54.98       74.40      4.63 o
   4   4   2       56.68       55.02      3.79 o
   5   4   2       39.21       35.97      2.88 o
   6   4   2       24.26       31.48      3.09 o
   7   4   2        4.20        8.48      1.97 o
   8   4   2      102.54      103.79      9.08 o
   9   4   2       15.30        8.76      3.53 o
  10   4   2        0.65       -0.09      0.84 o
  -9   5   2        4.20        2.30      2.49 o
  -8   5   2       13.49       12.68      3.36 o
  -7   5   2        3.46        4.02      1.31 o
  -6   5   2        3.82        5.61      1.55 o
  -5   5   2       13.24       13.49      3.20 o
  -4   5   2      565.40      639.00     13.29 o
  -3   5   2        0.44        0.52      0.60 o
  -2   5   2      229.03      200.94      8.13 o
  -1   5   2        9.31        6.86      1.07 o
   0   5   2      446.84      424.65     14.82 o
   1   5   2        9.39        5.16      1.35 o
   2   5   2       27.36       25.91      3.40 o
   3   5   2       43.07       39.26      4.27 o
   4   5   2      178.30      194.36      8.25 o
   5   5   2       90.36       95.32      6.65 o
   6   5   2        0.95        0.03      0.74 o
   7   5   2        4.33        3.43      0.95 o
   8   5   2       33.39       53.04      6.92 o
   9   5   2        0.13       -0.37      2.65 o
  -8   6   2        5.12        9.28      2.55 o
  -7   6   2        3.01        3.66      1.30 o
  -6   6   2        0.23        0.79      1.36 o
  -5   6   2        0.21        1.30      0.95 o
  -4   6   2       60.32       59.28      7.26 o
  -3   6   2        0.14        1.05      1.06 o
  -2   6   2        8.71       11.52      1.98 o
  -1   6   2       21.65       26.85      3.16 o
   0   6   2      209.31      212.78     11.53 o
   1   6   2      259.71      240.96     12.08 o
   2   6   2        3.40        0.17      0.62 o
   3   6   2        5.07        4.50      1.87 o
   4   6   2       63.68       50.78      5.15 o
   5   6   2       47.79       45.76      4.90 o
   6   6   2       27.93       29.66      4.27 o
   7   6   2        1.81       -2.84      1.84 o
   8   6   2        1.36        0.15      2.07 o
  -7   7   2       23.04       25.17      4.88 o
  -6   7   2        3.05       -0.23      1.11 o
  -5   7   2        0.55       -0.99      2.41 o
  -4   7   2        1.81        0.96      1.08 o
  -3   7   2       34.44       42.46      5.86 o
  -2   7   2       21.82       19.38      3.18 o
  -1   7   2       17.57       15.82      2.68 o
   0   7   2        5.04        5.58      2.27 o
   1   7   2        6.27        6.42      1.80 o
   2   7   2        3.40        3.09      1.30 o
   3   7   2       93.35      105.14      8.47 o
   4   7   2       61.57       60.57      7.80 o
   5   7   2        0.80       -0.89      2.14 o
   6   7   2        0.18       -0.13      1.34 o
   7   7   2        1.94        0.17      1.88 o
  -6   8   2       16.44       23.02      5.26 o
  -5   8   2       11.78       15.09      3.50 o
  -4   8   2       20.49       18.70      4.21 o
  -3   8   2       40.88       32.45      5.45 o
  -2   8   2        7.28        7.45      2.79 o
  -1   8   2        5.64        7.49      2.20 o
   0   8   2        1.19        0.22      1.06 o
   1   8   2       37.93       40.48      5.20 o
   2   8   2        1.03        1.35      1.14 o
   3   8   2        1.40       -1.90      2.51 o
   4   8   2       30.68       36.68      6.58 o
   5   8   2       18.72       12.27      3.09 o
   6   8   2        1.87        2.37      1.25 o
  -3   9   2        7.42       10.32      3.89 o
  -2   9   2        9.63       11.60      3.97 o
  -1   9   2        1.65       -0.39      2.24 o
   0   9   2       17.04       14.87      3.43 o
   1   9   2        2.94        2.91      1.48 o
   2   9   2        0.10        1.33      1.67 o
   3   9   2       28.89       30.53      5.31 o
 -11   1   3        3.47        2.19      1.09 o
 -10   1   3        0.33        0.45      1.22 o
  -9   1   3       50.75       44.91      4.71 o
  -8   1   3      216.35      214.81      7.80 o
  -7   1   3        1.26        2.57      1.02 o
  -6   1   3       97.79       82.61      2.86 o
  -5   1   3        8.80        7.03      0.87 o
  -4   1   3      217.62      209.68      4.79 o
  -3   1   3      382.83      395.37      4.88 o
  -2   1   3      838.74      793.70      5.83 o
  -1   1   3       34.91       31.51      1.19 o
   0   1   3       30.29       28.84      1.39 o
   1   1   3     1103.04     1158.42      9.14 o
   2   1   3     3396.67     3133.25     19.54 o
   3   1   3        3.12        2.73      0.36 o
   4   1   3       48.27       38.71      2.12 o
   5   1   3      239.17      236.35      9.56 o
   6   1   3      102.32       96.72      4.38 o
   7   1   3       16.76       19.36      2.15 o
   8   1   3        7.93        4.85      1.11 o
   9   1   3       97.36       97.36      6.06 o
  10   1   3       19.01       19.22      5.41 o
  11   1   3        3.19        0.71      4.17 o
 -10   2   3       20.69       16.97      3.60 o
  -9   2   3       32.09       35.15      4.21 o
  -8   2   3       14.09       26.19      2.85 o
  -7   2   3       23.93       17.29      1.93 o
  -6   2   3      281.69      292.03      7.06 o
  -5   2   3       92.99       93.88      2.86 o
  -4   2   3      415.75      407.62      5.48 o
  -3   2   3     1119.10     1128.20     13.71 o
  -2   2   3     1967.00     1988.18     12.59 o
  -1   2   3      721.23      663.40      8.17 o
   0   2   3    29498.04    30300.81    172.01 o
   1   2   3     1053.82     1023.62     11.36 o
   2   2   3      297.49      316.81      5.67 o
   3   2   3        3.42        2.77      0.53 o
   4   2   3        1.21        0.48      0.32 o
   5   2   3       36.43       32.08      2.19 o
   6   2   3      450.79      447.78      8.09 o
   7   2   3        9.31        7.76      1.35 o
   8   2   3        1.80        2.12      1.24 o
   9   2   3        1.55        3.38      1.54 o
  10   2   3        0.06        0.95      1.56 o
 -10   3   3        3.89        4.99      3.76 o
  -9   3   3        0.04        0.58      1.22 o
  -8   3   3      226.02      244.61     11.98 o
  -7   3   3       12.74        8.28      1.58 o
  -6   3   3       50.24       39.80      2.31 o
  -5   3   3       28.80       26.84      2.30 o
  -4   3   3      673.08      684.19     12.06 o
  -3   3   3       86.42       96.86      4.54 o
  -2   3   3        4.51        0.55      0.26 o
  -1   3   3      222.98      229.96      6.70 o
   0   3   3     1643.58     1577.03     17.18 o
   1   3   3     2340.62     2348.83     19.80 o
   2   3   3      514.89      511.39      9.87 o
   3   3   3       20.53       14.82      1.65 o
   4   3   3      338.96      334.86      7.50 o
   5   3   3        9.40        6.93      1.23 o
   6   3   3       95.40       93.51      4.55 o
   7   3   3      201.71      195.07      8.38 o
   8   3   3      257.13      250.68     12.10 o
   9   3   3       14.27       10.15      3.45 o
  10   3   3        6.76       13.44      2.96 o
 -10   4   3       20.26       18.07      4.96 o
  -9   4   3       10.11       11.68      3.83 o
  -8   4   3        7.42        6.57      2.81 o
  -7   4   3       14.38       13.45      2.43 o
  -6   4   3      305.93      297.24     11.67 o
  -5   4   3      134.37      122.40      5.95 o
  -4   4   3       66.87       63.47      4.71 o
  -3   4   3      235.91      232.32      5.85 o
  -2   4   3      733.69      682.60     12.22 o
  -1   4   3      192.39      189.13      8.20 o
   0   4   3     2717.04     2690.45     29.82 o
   1   4   3      196.16      239.09      9.78 o
   2   4   3       12.87       15.28      2.13 o
   3   4   3      387.52      388.19     10.24 o
   4   4   3      486.88      501.59     13.17 o
   5   4   3        1.09        3.64      0.91 o
   6   4   3       23.69       25.61      2.82 o
   7   4   3       36.55       39.55      4.01 o
   8   4   3       55.96       50.71      6.28 o
   9   4   3        0.28       -2.73      1.85 o
  10   4   3       17.10       20.27      4.38 o
  -9   5   3        3.82        3.11      3.17 o
  -8   5   3        1.82        2.68      1.46 o
  -7   5   3       59.88       59.59      5.79 o
  -6   5   3       15.70       13.64      2.80 o
  -5   5   3      134.40      143.09     10.52 o
  -4   5   3        0.43        1.90      1.15 o
  -3   5   3      172.40      181.36      7.21 o
  -2   5   3       14.57       12.41      1.77 o
  -1   5   3      182.64      194.53      9.31 o
   0   5   3      392.34      387.35     14.19 o
   1   5   3       10.48       12.86      2.39 o
   2   5   3        8.24        8.75      1.92 o
   3   5   3       35.29       42.06      4.51 o
   4   5   3       10.06       11.34      2.27 o
   5   5   3       21.07       17.44      2.66 o
   6   5   3       29.28       24.90      2.96 o
   7   5   3       79.09       76.70      6.99 o
   8   5   3       92.87      112.68     10.16 o
   9   5   3        0.12       -0.05      1.47 o
  -8   6   3       35.70       29.21      4.81 o
  -7   6   3       28.56       24.97      4.08 o
  -6   6   3        0.00       -0.52      1.45 o
  -5   6   3       87.85       73.77      8.27 o
  -4   6   3       93.88       83.55      8.70 o
  -3   6   3      166.18      161.51      7.96 o
  -2   6   3       25.61       29.13      3.16 o
  -1   6   3       30.63       28.10      3.63 o
   0   6   3        1.71       11.46      2.82 o
   1   6   3       31.20       24.10      3.72 o
   2   6   3       34.02       28.64      4.03 o
   3   6   3       16.00       18.58      3.37 o
   4   6   3       73.03       83.23      6.84 o
   5   6   3       16.57       15.23      2.80 o
   6   6   3        0.01       -0.77      0.79 o
   7   6   3        0.05       -1.09      1.75 o
   8   6   3        5.02        2.33      3.16 o
  -7   7   3       14.49       18.00      3.42 o
  -6   7   3        1.81       -0.69      1.42 o
  -5   7   3       49.70       61.11      7.34 o
  -4   7   3       12.59       13.86      3.23 o
  -3   7   3       15.64       11.88      2.81 o
  -2   7   3       93.46      103.45      6.95 o
  -1   7   3        0.99        0.52      0.95 o
   0   7   3      234.54      237.52     11.81 o
   1   7   3        0.63        0.52      0.94 o
   2   7   3        0.84       -0.21      1.43 o
   3   7   3        0.03        1.73      0.87 o
   4   7   3        0.00       -0.03      1.17 o
   5   7   3       39.62       44.20      6.58 o
   6   7   3        0.27       -0.29      2.48 o
   7   7   3        0.01        0.30      1.73 o
  -6   8   3       22.47       24.87      5.19 o
  -5   8   3        6.72        2.59      1.12 o
  -4   8   3        6.33        5.63      2.20 o
  -3   8   3        0.97        4.85      1.97 o
  -2   8   3        0.61        3.42      2.39 o
  -1   8   3       56.31       58.12      6.04 o
   0   8   3        0.61        1.12      2.00 o
   1   8   3       21.14       23.10      3.82 o
   2   8   3       36.33       38.00      6.45 o
   3   8   3        0.00       -2.30      2.10 o
   4   8   3       33.35       44.10      7.30 o
   5   8   3        4.70        0.87      1.58 o
  -3   9   3        7.64        3.73      4.51 o
  -2   9   3        8.28        6.81      2.98 o
  -1   9   3        2.35        2.48      2.35 o
   0   9   3       49.89       37.49      6.01 o
   1   9   3       10.69        8.11      2.65 o
   2   9   3       13.84        5.34      2.34 o
   3   9   3       23.70       31.49      6.54 o
 -11   0   4       45.71       33.89      6.07 o
 -10   0   4        1.10        0.31      4.36 o
  -9   0   4       40.63       48.26      6.24 o
  -8   0   4     1476.62     1417.42     24.22 o
  -7   0   4        3.91        7.21      1.56 o
  -6   0   4       41.89       44.39      3.09 o
  -5   0   4       35.61       57.77      3.18 o
  -4   0   4       99.81      116.57      3.73 o
  -3   0   4        3.34        3.18      1.18 o
  -2   0   4       74.75       66.28      2.23 o
  -1   0   4     2037.43     1872.30      9.25 o
   0   0   4     4086.41     3853.88     63.74 o
   1   0   4    38640.09    39059.20    620.58 o
   2   0   4       24.58       14.31      1.57 o
   3   0   4      984.03     1136.10     14.50 o
   4   0   4     4337.70     4416.91     38.74 o
   5   0   4      101.38       86.92      4.32 o
   6   0   4       48.38       41.32      3.81 o
   7   0   4       27.43       35.87      3.87 o
   8   0   4       37.27       31.53      4.02 o
   9   0   4       60.11       55.15      5.90 o
  10   0   4        6.36        3.94      2.39 o
 -11   1   4       10.14        9.27      2.32 o
 -10   1   4       24.85       22.58      3.30 o
  -9   1   4       93.53       97.81      6.95 o
  -8   1   4      236.86      244.42      9.19 o
  -7   1   4     1379.83     1360.88     15.71 o
  -6   1   4       12.45       15.82      1.47 o
  -5   1   4      366.60      424.76      7.32 o
  -4   1   4     1267.72     1376.81     16.52 o
  -3   1   4      170.66      154.81      3.24 o
  -2   1   4      733.63      726.39      6.49 o
  -1   1   4      147.89      148.01      2.90 o
   0   1   4     4013.70     3767.29     30.47 o
   1   1   4      948.80      970.33      9.69 o
   2   1   4        5.19        8.67      0.70 o
   3   1   4        0.57        0.41      0.31 o
   4   1   4       33.81       44.52      3.04 o
   5   1   4       13.41        8.16      2.22 o
   6   1   4        0.73        1.43      1.10 o
   7   1   4       34.37       32.76      2.85 o
   8   1   4        8.24        6.32      1.57 o
   9   1   4       18.61       19.39      3.13 o
  10   1   4        0.13        0.26      2.40 o
 -10   2   4        3.46        3.43      1.50 o
  -9   2   4       14.29       15.65      2.82 o
  -8   2   4        8.10       13.74      2.05 o
  -7   2   4       58.12       54.13      3.77 o
  -6   2   4      218.80      231.80      6.22 o
  -5   2   4       70.35       87.38      3.41 o
  -4   2   4      295.47      304.70      4.45 o
  -3   2   4      126.04      144.71      3.65 o
  -2   2   4      777.49      760.27      8.89 o
  -1   2   4        5.38        3.04      0.42 o
   0   2   4      227.24      260.57      6.19 o
   1   2   4      204.44      198.75      4.85 o
   2   2   4      288.14      280.32      5.72 o
   3   2   4      247.06      248.76      5.25 o
   4   2   4     1159.01     1259.46     12.11 o
   5   2   4       98.53       81.38      4.19 o
   6   2   4       29.99       21.56      2.46 o
   7   2   4      144.44      141.43      5.82 o
   8   2   4       77.88       80.26      5.54 o
   9   2   4       21.05       25.96      3.82 o
  10   2   4        3.09        5.26      1.75 o
 -10   3   4        0.06       -1.05      1.98 o
  -9   3   4       52.86       57.47      5.61 o
  -8   3   4      146.32      161.30      7.45 o
  -7   3   4       15.16       16.11      1.95 o
  -6   3   4        9.03        7.72      1.25 o
  -5   3   4       36.46       28.51      2.62 o
  -4   3   4     1358.20     1460.18     17.14 o
  -3   3   4       79.61       79.92      4.10 o
  -2   3   4      192.23      192.03      5.02 o
  -1   3   4      853.64      802.38     12.45 o
   0   3   4      716.07      780.06     11.15 o
   1   3   4      644.12      699.35     12.39 o
   2   3   4     1079.34     1080.82     14.46 o
   3   3   4        1.44        1.69      0.60 o
   4   3   4        0.37        0.49      0.41 o
   5   3   4      212.85      219.99      6.62 o
   6   3   4        0.01        0.02      0.52 o
   7   3   4       31.72       35.44      3.26 o
   8   3   4        6.13        6.33      1.92 o
   9   3   4       11.07       13.60      2.49 o
  10   3   4       20.71       20.90      3.67 o
 -10   4   4       13.62       24.25      5.81 o
  -9   4   4        2.26        5.13      4.95 o
  -8   4   4        2.76        2.76      2.94 o
  -7   4   4        0.46        0.40      0.82 o
  -6   4   4       20.72       24.59      3.38 o
  -5   4   4        0.66        0.08      1.00 o
  -4   4   4      156.00      146.74      7.09 o
  -3   4   4      151.89      152.78      6.31 o
  -2   4   4        7.37        8.37      1.14 o
  -1   4   4        8.78        5.82      1.50 o
   0   4   4     2562.04     2613.60     29.41 o
   1   4   4      170.55      166.85      8.27 o
   2   4   4       20.30       15.55      2.49 o
   3   4   4       35.72       38.50      3.54 o
   4   4   4       19.14       15.27      2.28 o
   5   4   4        0.77        0.60      0.69 o
   6   4   4       23.43       25.58      2.84 o
   7   4   4       17.25       15.81      2.61 o
   8   4   4      181.21      182.95     12.14 o
   9   4   4       14.74       10.67      3.97 o
  -9   5   4        1.96        1.72      0.99 o
  -8   5   4        7.90        6.86      3.77 o
  -7   5   4        0.02        0.71      0.92 o
  -6   5   4       40.12       45.75      4.98 o
  -5   5   4       39.78       42.60      5.61 o
  -4   5   4       14.90       19.11      3.75 o
  -3   5   4        2.44        0.99      0.43 o
  -2   5   4        9.96        9.57      1.70 o
  -1   5   4      125.00      113.41      7.77 o
   0   5   4      554.33      583.57     17.45 o
   1   5   4      206.60      202.96     10.24 o
   2   5   4       56.85       54.99      5.20 o
   3   5   4        0.61        0.95      0.67 o
   4   5   4        5.64        4.46      0.89 o
   5   5   4       19.10       11.16      1.96 o
   6   5   4       13.17       13.00      2.03 o
   7   5   4       10.61        9.38      2.27 o
   8   5   4       86.70      113.36     10.27 o
   9   5   4       10.27        6.16      2.07 o
  -8   6   4        7.33       13.23      3.22 o
  -7   6   4        0.29       -0.43      1.34 o
  -6   6   4        0.00        1.07      1.05 o
  -5   6   4       24.86       24.34      4.58 o
  -4   6   4        0.00        0.25      1.09 o
  -3   6   4      189.85      199.09      7.93 o
  -2   6   4      186.35      168.79      8.64 o
  -1   6   4       29.59       22.12      3.69 o
   0   6   4      514.36      494.98     17.82 o
   1   6   4        4.07        4.21      1.51 o
   2   6   4      213.58      237.95     12.01 o
   3   6   4        0.96        2.23      1.13 o
   4   6   4       23.46       28.74      4.02 o
   5   6   4       15.09        9.03      2.31 o
   6   6   4        8.07        9.20      2.36 o
   7   6   4       11.08       10.06      4.12 o
   8   6   4       29.27       27.99      6.27 o
  -7   7   4        0.46       -2.38      2.06 o
  -6   7   4        0.68        0.08      0.81 o
  -5   7   4       10.00        8.78      2.52 o
  -4   7   4        1.90        2.33      1.53 o
  -3   7   4        0.01        1.90      2.27 o
  -2   7   4        0.61        1.85      1.25 o
  -1   7   4       38.52       43.59      4.79 o
   0   7   4       35.11       34.74      5.05 o
   1   7   4        1.61       -0.39      1.42 o
   2   7   4        0.23        2.28      1.15 o
   3   7   4        8.28       12.17      2.97 o
   4   7   4      277.08      303.11     14.35 o
   5   7   4        9.28        6.18      2.51 o
   6   7   4        5.01        1.28      1.69 o
   7   7   4        0.52        0.48      1.12 o
  -6   8   4        0.38       -0.23      1.52 o
  -5   8   4        3.71       -0.56      2.60 o
  -4   8   4      206.49      225.82     18.73 o
  -3   8   4        1.66        0.81      1.67 o
  -2   8   4        6.42        8.00      2.55 o
  -1   8   4       12.47       12.75      2.78 o
   0   8   4       10.66       14.47      3.03 o
   1   8   4       18.05       20.98      4.16 o
   2   8   4        0.00        1.36      0.72 o
   3   8   4        3.13        2.10      1.34 o
   4   8   4       65.31       80.96     10.02 o
   5   8   4       47.30       34.22      6.31 o
  -3   9   4       51.36       61.44     10.29 o
  -2   9   4        7.35        8.57      3.60 o
  -1   9   4        2.28        1.62      1.18 o
   0   9   4       10.90        6.13      2.30 o
   1   9   4        6.27        0.23      1.58 o
   2   9   4        0.60        0.88      0.99 o
   3   9   4       45.69       38.50      7.31 o
 -11   1   5       38.54       38.92      5.05 o
 -10   1   5        0.25       -0.02      1.08 o
  -9   1   5        2.24        0.91      0.94 o
  -8   1   5        4.70        7.29      1.57 o
  -7   1   5       18.27       17.48      1.90 o
  -6   1   5       49.54       40.16      2.78 o
  -5   1   5       58.64       51.14      3.38 o
  -4   1   5      939.43      946.04     11.32 o
  -3   1   5     1062.79     1032.14      9.65 o
  -2   1   5      772.14      762.58      7.80 o
  -1   1   5      247.13      252.87      4.80 o
   0   1   5     1237.40     1379.92     21.17 o
   1   1   5       98.70       89.52      2.53 o
   2   1   5      154.14      173.20      3.55 o
   3   1   5      138.76      128.26      3.13 o
   4   1   5      314.61      290.19      6.31 o
   5   1   5      135.85      137.77      5.38 o
   6   1   5      292.06      268.77      8.84 o
   7   1   5        2.03        2.06      0.90 o
   8   1   5       28.17       26.89      3.19 o
   9   1   5       35.79       33.85      5.61 o
  10   1   5       21.34       18.97      5.64 o
 -10   2   5       41.99       46.07      5.89 o
  -9   2   5       46.20       58.81      5.57 o
  -8   2   5        4.67        6.78      1.57 o
  -7   2   5      216.60      219.62      7.57 o
  -6   2   5      263.12      259.33      6.30 o
  -5   2   5      195.36      218.51      5.36 o
  -4   2   5      736.93      722.34      9.95 o
  -3   2   5      614.88      656.26      9.95 o
  -2   2   5      981.90      947.39      9.52 o
  -1   2   5      392.10      324.83      5.98 o
   0   2   5     2121.46     2057.45     17.46 o
   1   2   5     2237.85     2272.77     26.18 o
   2   2   5      309.68      351.85      7.15 o
   3   2   5       14.75       14.22      1.29 o
   4   2   5        2.01        1.56      0.46 o
   5   2   5     1205.00     1174.13     14.94 o
   6   2   5       96.87       83.28      4.80 o
   7   2   5      114.20      113.93      5.06 o
   8   2   5       27.75       24.93      3.12 o
   9   2   5       25.06       38.84      5.04 o
  10   2   5        0.36        1.02      1.02 o
 -10   3   5        3.19        4.68      2.44 o
  -9   3   5       37.41       36.64      4.97 o
  -8   3   5       71.26       70.59      5.14 o
  -7   3   5       36.35       49.12      4.39 o
  -6   3   5      161.08      158.82      8.02 o
  -5   3   5      100.21      103.54      5.15 o
  -4   3   5      162.21      196.31      8.08 o
  -3   3   5      240.60      266.72      8.59 o
  -2   3   5        0.20        1.51      0.51 o
  -1   3   5      510.22      529.52      9.11 o
   0   3   5     1654.03     1685.56     18.40 o
   1   3   5       81.30       63.80      3.76 o
   2   3   5      497.62      456.97      9.85 o
   3   3   5      159.28      204.03      7.30 o
   4   3   5      456.00      427.24      9.52 o
   5   3   5        1.56        0.41      0.49 o
   6   3   5       93.73       80.99      4.25 o
   7   3   5        2.93        2.70      1.12 o
   8   3   5       87.41       75.39      6.67 o
   9   3   5       78.58       83.61      6.63 o
  10   3   5        0.04        2.02      1.40 o
 -10   4   5        2.13        0.95      2.34 o
  -9   4   5        0.91        1.14      1.64 o
  -8   4   5       55.38       62.84      5.41 o
  -7   4   5       72.14       66.98      5.43 o
  -6   4   5       36.42       31.70      3.78 o
  -5   4   5      587.38      568.34     13.89 o
  -4   4   5        2.55        5.25      1.25 o
  -3   4   5       28.56       23.82      3.13 o
  -2   4   5       53.94       49.42      3.48 o
  -1   4   5      344.96      342.77      9.20 o
   0   4   5     1492.05     1556.39     21.74 o
   1   4   5     1968.40     2002.58     45.79 o
   2   4   5      106.76       96.87      5.84 o
   3   4   5      141.08      157.21      7.43 o
   4   4   5      304.34      322.01     10.86 o
   5   4   5        1.26        1.00      0.66 o
   6   4   5        4.41        5.28      1.24 o
   7   4   5       36.99       36.76      3.84 o
   8   4   5       13.26       13.50      2.78 o
   9   4   5        2.69        2.39      1.64 o
  -9   5   5        9.72        4.88      6.04 o
  -8   5   5        1.44        7.03      2.49 o
  -7   5   5       85.17       92.41      7.20 o
  -6   5   5        7.56        9.25      2.08 o
  -5   5   5      121.37      121.39      8.82 o
  -4   5   5       24.65       26.43      4.29 o
  -3   5   5       12.15       10.10      1.17 o
  -2   5   5      275.50      281.26      8.54 o
  -1   5   5        5.39        5.02      1.11 o
   0   5   5      646.25      679.56     19.10 o
   1   5   5      156.47      163.23      9.17 o
   2   5   5        0.31        0.40      0.75 o
   3   5   5       26.47       30.69      3.89 o
   4   5   5       73.16       71.78      5.50 o
   5   5   5       11.01        7.91      1.57 o
   6   5   5       74.01       79.17      5.49 o
   7   5   5        6.25        2.53      1.77 o
   8   5   5      241.71      241.20     15.00 o
   9   5   5        0.43       -0.62      1.72 o
  -8   6   5       36.54       41.37      6.36 o
  -7   6   5       25.61       30.33      4.56 o
  -6   6   5       17.64       10.93      2.40 o
  -5   6   5        4.99        5.78      1.59 o
  -4   6   5       30.49       33.10      5.49 o
  -3   6   5        9.14       13.61      2.06 o
  -2   6   5       15.45       12.29      2.21 o
  -1   6   5        8.88        9.38      2.38 o
   0   6   5      557.06      565.17     19.07 o
   1   6   5        3.08        1.82      1.37 o
   2   6   5       41.34       55.91      5.79 o
   3   6   5       32.61       35.08      4.57 o
   4   6   5       28.17       28.87      4.09 o
   5   6   5       28.97       20.72      3.56 o
   6   6   5       10.46       16.03      3.16 o
   7   6   5        0.00        0.55      1.30 o
   8   6   5       11.27       15.03      4.60 o
  -7   7   5        5.93        1.61      1.81 o
  -6   7   5       23.01       18.60      3.60 o
  -5   7   5       15.75       20.03      5.20 o
  -4   7   5        1.94        1.86      2.51 o
  -3   7   5       33.44       40.65      5.54 o
  -2   7   5        1.57        2.36      1.25 o
  -1   7   5      102.74       99.09      8.15 o
   0   7   5       18.92       14.52      2.96 o
   1   7   5        0.23       -0.19      1.21 o
   2   7   5       20.23       29.55      4.63 o
   3   7   5      173.32      187.13     11.72 o
   4   7   5       80.01       86.08      7.80 o
   5   7   5       32.06       24.12      5.01 o
   6   7   5        7.60        3.45      3.13 o
   7   7   5        8.11       12.76      3.43 o
  -5   8   5        6.21        3.40      2.33 o
  -4   8   5       72.14       93.55     12.16 o
  -3   8   5        6.28        2.35      2.54 o
  -2   8   5       18.44       14.49      3.51 o
  -1   8   5       26.65       25.74      4.71 o
   0   8   5        3.12       -0.76      1.87 o
   1   8   5       40.94       38.82      5.79 o
   2   8   5        2.38        2.49      1.31 o
   3   8   5        2.05        4.76      1.25 o
   4   8   5       45.48       53.22      8.12 o
   5   8   5        1.24        2.51      1.33 o
  -3   9   5        9.45        8.92      3.98 o
  -2   9   5        0.01        1.22      2.47 o
  -1   9   5        5.80        4.89      3.39 o
   0   9   5        1.19        2.24      2.02 o
   1   9   5        8.53        5.50      2.30 o
   2   9   5        0.27       -2.18      2.30 o
   3   9   5        0.07        3.03      2.62 o
 -11   0   6        0.97        0.89      1.51 o
 -10   0   6        1.22        4.17      2.68 o
  -9   0   6        2.06        4.49      1.80 o
  -8   0   6        8.39       13.73      3.36 o
  -7   0   6      439.64      422.59     16.67 o
  -6   0   6      101.34      121.03      7.99 o
  -5   0   6       46.72       43.84      3.82 o
  -4   0   6      189.39      206.01      5.30 o
  -3   0   6        4.26       14.32      1.45 o
  -2   0   6      912.52      802.23     11.43 o
  -1   0   6     1708.63     1616.71     12.18 o
   0   0   6     3745.24     3425.75    150.09 o
   1   0   6     7994.57     7793.92     64.27 o
   2   0   6      869.28      824.45     21.09 o
   3   0   6      387.94      380.22      8.69 o
   4   0   6     2853.21     3069.19     26.74 o
   5   0   6       13.46        6.89      1.17 o
   6   0   6       28.35       37.15      3.46 o
   7   0   6       65.86       63.96      5.12 o
   8   0   6      157.36      153.44     13.37 o
   9   0   6        1.75        3.74      2.48 o
  10   0   6       32.14       23.61      8.81 o
 -10   1   6        2.15        1.13      1.23 o
  -9   1   6        2.36        0.89      0.67 o
  -8   1   6       10.44        5.70      1.97 o
  -7   1   6      448.12      429.97      9.21 o
  -6   1   6       21.36       17.88      1.78 o
  -5   1   6        0.71        2.79      0.69 o
  -4   1   6     2606.45     2681.16     27.63 o
  -3   1   6      223.76      268.57      3.98 o
  -2   1   6      570.24      643.90      6.30 o
  -1   1   6       10.77       18.93      1.31 o
   0   1   6     2101.36     1870.98     31.32 o
   1   1   6       38.74       42.77      1.94 o
   2   1   6      167.87      170.76      4.19 o
   3   1   6       43.67       29.67      1.87 o
   4   1   6        0.41        0.74      0.40 o
   5   1   6      386.37      387.76      9.46 o
   6   1   6       15.98       19.31      2.20 o
   7   1   6       18.84       20.29      2.72 o
   8   1   6       27.64       21.83      2.95 o
   9   1   6       52.29       48.02      5.60 o
  10   1   6        0.11       -2.41      2.27 o
 -10   2   6        0.08       -0.10      1.00 o
  -9   2   6       27.27       24.57      3.67 o
  -8   2   6      111.79      107.98      7.00 o
  -7   2   6      130.90      124.48      5.96 o
  -6   2   6       12.84        9.48      1.63 o
  -5   2   6        2.22        3.32      1.21 o
  -4   2   6        0.47        0.60      0.35 o
  -3   2   6      198.88      183.10      3.89 o
  -2   2   6      123.63      117.74      3.34 o
  -1   2   6     1420.94     1482.05     21.17 o
   0   2   6     3271.17     3454.10     42.44 o
   1   2   6     1231.29     1134.12     15.40 o
   2   2   6      164.99      142.49      4.92 o
   3   2   6        3.93        3.63      0.60 o
   4   2   6      897.29      961.38     10.28 o
   5   2   6       92.99       76.77      4.03 o
   6   2   6        1.05        1.74      0.64 o
   7   2   6        0.11        1.16      0.49 o
   8   2   6       47.50       38.90      3.94 o
   9   2   6       47.79       47.22      5.51 o
  10   2   6        0.09        0.14      1.95 o
 -10   3   6        5.62        3.21      4.23 o
  -9   3   6        0.17        1.84      1.89 o
  -8   3   6        6.76        4.26      1.70 o
  -7   3   6      313.80      341.84     14.74 o
  -6   3   6       15.72       19.36      3.25 o
  -5   3   6      180.84      190.58      7.06 o
  -4   3   6        3.59        1.16      0.54 o
  -3   3   6      109.72       95.98      5.12 o
  -2   3   6       22.23       18.87      1.82 o
  -1   3   6      798.28      814.97     11.80 o
   0   3   6        3.18        5.83      1.38 o
   1   3   6      860.63      947.30     23.63 o
   2   3   6      393.02      390.47      9.81 o
   3   3   6       15.73       13.05      1.78 o
   4   3   6       21.61       23.04      2.16 o
   5   3   6       85.37       73.49      3.43 o
   6   3   6       18.18       33.24      2.69 o
   7   3   6       27.91       32.40      3.34 o
   8   3   6        0.75        1.01      0.91 o
   9   3   6       14.50       14.44      2.72 o
  10   3   6        3.31        5.66      4.07 o
  -9   4   6        3.44        4.85      3.51 o
  -8   4   6        0.11        3.07      2.63 o
  -7   4   6        0.17        3.59      1.84 o
  -6   4   6        7.13        6.02      2.32 o
  -5   4   6        0.40       -0.13      0.44 o
  -4   4   6      124.76      124.98      6.12 o
  -3   4   6       43.29       48.69      4.43 o
  -2   4   6       61.32       69.95      4.15 o
  -1   4   6        4.50        1.86      0.57 o
   0   4   6     1978.34     1943.01     24.16 o
   1   4   6      308.38      298.92     11.26 o
   2   4   6      370.75      332.88     12.25 o
   3   4   6        9.44       10.55      1.99 o
   4   4   6       16.95       15.09      2.25 o
   5   4   6       94.66       87.59      5.25 o
   6   4   6        0.25        0.06      0.81 o
   7   4   6        9.49       12.11      2.32 o
   8   4   6       13.00       12.74      2.74 o
   9   4   6       14.57       11.48      3.19 o
  -9   5   6       10.81        7.30      3.97 o
  -8   5   6      221.28      241.85     14.06 o
  -7   5   6        0.01        0.73      1.55 o
  -6   5   6        4.87       10.79      2.24 o
  -5   5   6       12.37        6.17      2.90 o
  -4   5   6       92.04       99.89      8.17 o
  -3   5   6       61.39       62.21      2.58 o
  -2   5   6       76.90       75.55      5.06 o
  -1   5   6      167.16      171.50      8.17 o
   0   5   6       52.81       66.67      5.93 o
   1   5   6      197.83      203.54     10.42 o
   2   5   6        0.46       -0.30      1.13 o
   3   5   6        4.15        8.38      2.00 o
   4   5   6      485.69      490.94     16.56 o
   5   5   6        0.33        0.54      0.96 o
   6   5   6        1.72       -0.15      0.64 o
   7   5   6        1.19        0.43      0.65 o
   8   5   6       21.84       23.81      4.71 o
   9   5   6       12.62        9.24      2.86 o
  -8   6   6       29.13       41.57      6.46 o
  -7   6   6       39.80       47.78      6.22 o
  -6   6   6       45.59       41.97      5.83 o
  -5   6   6        0.17        2.55      2.52 o
  -4   6   6       70.04       73.25      7.72 o
  -3   6   6      278.27      269.23     13.10 o
  -2   6   6      145.76      137.31      7.77 o
  -1   6   6       66.36       67.09      6.57 o
   0   6   6       29.70       71.13      7.06 o
   1   6   6       27.73       21.00      3.60 o
   2   6   6        0.20        0.25      1.21 o
   3   6   6       91.32      102.84      8.11 o
   4   6   6      202.45      230.45     11.97 o
   5   6   6      135.47      111.07      8.34 o
   6   6   6       18.84       16.42      3.06 o
   7   6   6        1.44        1.99      1.72 o
   8   6   6       26.62       34.97      6.16 o
  -7   7   6       18.02       24.90      4.67 o
  -6   7   6        0.41       -2.29      2.98 o
  -5   7   6        0.00       -4.51      2.87 o
  -4   7   6        7.92        6.49      3.27 o
  -3   7   6      101.72      109.41      9.00 o
  -2   7   6        6.29        4.40      1.46 o
  -1   7   6       91.14       92.84      8.44 o
   0   7   6        0.00        0.34      1.01 o
   1   7   6        6.33        3.79      1.47 o
   2   7   6        1.67        0.19      1.52 o
   3   7   6       85.67       74.91      7.43 o
   4   7   6      243.97      271.02     19.64 o
   5   7   6        0.37        1.78      1.74 o
   6   7   6        3.36        1.73      2.05 o
   7   7   6        9.37       14.01      3.80 o
  -5   8   6        0.85        0.10      3.36 o
  -4   8   6      130.62      135.12     14.49 o
  -3   8   6       70.00       72.33      9.03 o
  -2   8   6        3.14        4.81      2.06 o
  -1   8   6        3.67        1.59      2.01 o
   0   8   6       19.60       14.42      3.42 o
   1   8   6       16.25       11.05      2.99 o
   2   8   6        4.11        2.73      1.55 o
   3   8   6        0.21        0.48      1.32 o
   4   8   6        6.44        6.47      3.02 o
   5   8   6        3.55       -0.39      1.13 o
  -2   9   6        0.43        3.97      1.78 o
  -1   9   6        7.94       10.59      3.34 o
   0   9   6        2.16        5.92      2.10 o
   1   9   6        1.56        4.07      1.81 o
   2   9   6        1.52       -0.90      0.90 o
 -10   1   7       42.37       41.86      4.70 o
  -9   1   7       32.72       30.39      3.46 o
  -8   1   7       32.97       26.21      2.59 o
  -7   1   7      578.33      605.20     12.39 o
  -6   1   7       20.31       17.56      1.71 o
  -5   1   7       65.83       79.25      3.33 o
  -4   1   7        9.81        7.01      0.76 o
  -3   1   7      529.71      532.42      6.28 o
  -2   1   7      279.54      255.74      4.52 o
  -1   1   7       28.99       27.94      1.37 o
   0   1   7      169.00      160.84      4.42 o
   1   1   7      149.09      171.34      4.09 o
   2   1   7       63.51       65.69      2.88 o
   3   1   7       38.54       40.61      2.23 o
   4   1   7       62.24       50.25      2.77 o
   5   1   7       32.15       30.07      2.19 o
   6   1   7       45.77       44.82      2.66 o
   7   1   7       26.69       26.52      2.96 o
   8   1   7       12.46        5.23      1.32 o
   9   1   7        5.54        6.45      2.10 o
  10   1   7        0.11       -0.82      1.61 o
 -10   2   7        0.01       -0.20      1.31 o
  -9   2   7       61.17       67.98      6.49 o
  -8   2   7      679.50      666.43     16.92 o
  -7   2   7        2.31        1.37      1.26 o
  -6   2   7      251.48      244.83      9.50 o
  -5   2   7       15.14       20.79      1.79 o
  -4   2   7        1.26        0.81      0.46 o
  -3   2   7      556.00      539.57      8.15 o
  -2   2   7      457.86      463.76      7.37 o
  -1   2   7      390.69      338.30      7.39 o
   0   2   7      472.64      433.71      7.94 o
   1   2   7     3777.56     3935.89     71.35 o
   2   2   7      210.75      232.29      7.26 o
   3   2   7      200.19      209.14      5.14 o
   4   2   7      427.36      425.59      7.44 o
   5   2   7      176.69      183.14      6.19 o
   6   2   7      128.70      116.04      6.22 o
   7   2   7      135.65      128.87      8.42 o
   8   2   7       15.60       15.44      2.69 o
   9   2   7        0.03        3.75      1.93 o
  10   2   7       24.67       21.80      4.63 o
 -10   3   7       31.77       30.52      7.01 o
  -9   3   7       16.01       18.17      3.98 o
  -8   3   7       33.21       47.30      5.84 o
  -7   3   7      937.33     1007.63     26.32 o
  -6   3   7        1.44        1.96      1.64 o
  -5   3   7      268.38      269.96      8.00 o
  -4   3   7        0.54        0.09      0.45 o
  -3   3   7       81.61       81.69      4.73 o
  -2   3   7       98.33      113.96      3.81 o
  -1   3   7       30.41       34.89      3.08 o
   0   3   7     3630.68     4020.53     43.49 o
   1   3   7       28.40       22.13      2.59 o
   2   3   7      197.42      192.80      6.91 o
   3   3   7       96.97      126.22      6.46 o
   4   3   7      116.72      107.84      5.01 o
   5   3   7        4.06        3.96      0.80 o
   6   3   7       66.25       55.98      3.54 o
   7   3   7        5.45        4.96      0.78 o
   8   3   7      113.05       93.20      7.27 o
   9   3   7        1.33        4.51      0.87 o
  -9   4   7       47.76       60.02      7.19 o
  -8   4   7       93.48      106.05      8.57 o
  -7   4   7       73.18       85.99      7.04 o
  -6   4   7        1.29        0.44      0.60 o
  -5   4   7      121.87      128.93      8.40 o
  -4   4   7      184.69      176.09      7.32 o
  -3   4   7        1.34        1.15      0.68 o
  -2   4   7      104.61       90.05      4.25 o
  -1   4   7      205.74      192.09      6.82 o
   0   4   7      907.65      935.76     20.24 o
   1   4   7     1526.92     1659.14     35.80 o
   2   4   7      394.62      419.79     12.41 o
   3   4   7       25.90       26.03      3.03 o
   4   4   7       43.80       39.37      3.80 o
   5   4   7       28.70       22.83      2.58 o
   6   4   7        8.71        6.57      1.35 o
   7   4   7        4.68        6.24      1.28 o
   8   4   7       73.77       88.04      7.45 o
   9   4   7        0.59       -0.21      1.45 o
  -9   5   7       13.71       19.19      4.91 o
  -8   5   7        0.06        2.74      1.61 o
  -7   5   7       69.81       91.83      7.95 o
  -6   5   7       23.03       21.78      3.66 o
  -5   5   7       37.87       32.81      4.71 o
  -4   5   7        4.26        3.83      1.42 o
  -3   5   7        4.00        3.37      0.92 o
  -2   5   7       68.93       65.62      4.21 o
  -1   5   7        7.91        7.83      1.44 o
   0   5   7       22.06       17.09      3.01 o
   1   5   7       11.35        9.21      2.25 o
   2   5   7       60.12       72.49      6.32 o
   3   5   7       38.68       38.89      4.18 o
   4   5   7      401.68      425.99     14.00 o
   5   5   7       20.09       20.51      2.78 o
   6   5   7        2.51        0.72      0.86 o
   7   5   7       90.89       83.86      6.54 o
   8   5   7       17.09       17.36      4.11 o
  -8   6   7       17.50       15.03      7.29 o
  -7   6   7       16.55       15.79      3.55 o
  -6   6   7        0.72       -1.64      1.59 o
  -5   6   7        5.05       -0.07      2.41 o
  -4   6   7      617.89      619.50     19.66 o
  -3   6   7       47.25       44.95      5.21 o
  -2   6   7       27.50       25.89      4.07 o
  -1   6   7       76.89       77.74      7.16 o
   0   6   7      157.10      131.42      9.26 o
   1   6   7      123.25      128.58      9.12 o
   2   6   7        0.30        1.31      0.83 o
   3   6   7        7.30        5.71      1.93 o
   4   6   7      142.40      174.78     10.53 o
   5   6   7       20.38       16.85      3.10 o
   6   6   7       11.86       10.48      2.31 o
   7   6   7        2.27        1.53      0.88 o
  -7   7   7       13.06       10.38      3.04 o
  -6   7   7        4.79        2.26      2.23 o
  -5   7   7       25.78       30.30      6.68 o
  -4   7   7        8.70       12.52      3.62 o
  -3   7   7      133.36      148.11     10.63 o
  -2   7   7       14.79       15.46      3.33 o
  -1   7   7       66.04       71.98      7.38 o
   0   7   7        6.70       70.20      7.43 o
   1   7   7        0.04        1.19      1.67 o
   2   7   7        7.52        5.58      2.06 o
   3   7   7       25.57       28.78      4.51 o
   4   7   7       21.08       24.22      4.27 o
   5   7   7        5.32        3.58      2.03 o
   6   7   7        0.03       -2.35      1.68 o
  -5   8   7        1.10       -1.40      1.26 o
  -4   8   7       85.42       95.80     12.22 o
  -3   8   7       19.19       21.04      4.34 o
  -2   8   7        2.39        3.10      1.36 o
  -1   8   7        0.05        0.40      1.37 o
   0   8   7        0.97       -1.66      1.32 o
   1   8   7       23.04       21.54      4.28 o
   2   8   7        3.80        3.08      1.36 o
   3   8   7        3.24        1.53      1.72 o
   4   8   7        1.03       -0.07      1.53 o
   5   8   7        0.24       -2.27      2.09 o
  -2   9   7        3.66        1.68      2.99 o
  -1   9   7        1.26        2.14      1.94 o
   0   9   7       17.57       20.86      4.64 o
   1   9   7        0.65        0.07      1.53 o
 -10   0   8       11.40       16.99      4.81 o
  -9   0   8        0.73       -0.33      0.89 o
  -8   0   8        0.74        1.22      1.06 o
  -7   0   8      170.00      144.64      8.75 o
  -6   0   8        0.64        0.35      0.49 o
  -5   0   8        0.98        0.29      0.32 o
  -4   0   8     1445.96     1419.20     26.46 o
  -3   0   8      908.89     1074.06     11.53 o
  -2   0   8      236.85      257.23      5.33 o
  -1   0   8      620.20      504.26      8.86 o
   0   0   8       13.81       27.84      3.13 o
   1   0   8       20.09       48.27      4.78 o
   2   0   8     1491.43     1383.59     35.57 o
   3   0   8        0.20        0.59      0.64 o
   4   0   8       86.49       87.63      4.41 o
   5   0   8      610.33      634.49     11.33 o
   6   0   8        1.67        0.88      0.60 o
   7   0   8        3.51        3.80      2.24 o
   8   0   8      236.90      221.63     16.51 o
   9   0   8        0.76       -6.38      3.19 o
  10   0   8        0.17       -1.50      5.08 o
 -10   1   8        7.79       10.86      2.59 o
  -9   1   8        0.11        0.63      0.89 o
  -8   1   8        0.00       -1.94      1.08 o
  -7   1   8       52.98       53.24      3.85 o
  -6   1   8       39.99       40.51      2.77 o
  -5   1   8       56.40       54.59      2.80 o
  -4   1   8      747.38      851.86      9.39 o
  -3   1   8     1221.13     1265.51     12.12 o
  -2   1   8      171.04      199.58      3.84 o
  -1   1   8      154.44      152.76      3.30 o
   0   1   8     3265.97     3620.86     30.75 o
   1   1   8       23.55       11.44      1.09 o
   2   1   8       88.81      102.44      3.15 o
   3   1   8       46.22       38.22      2.22 o
   4   1   8      135.34      127.57      4.98 o
   5   1   8        0.67        1.13      0.43 o
   6   1   8        7.40        3.50      0.98 o
   7   1   8        1.87        2.20      0.65 o
   8   1   8       87.62       80.21      6.99 o
   9   1   8       70.31       69.24      6.93 o
  10   1   8       40.38       37.23      7.69 o
 -10   2   8        1.42        0.97      1.35 o
  -9   2   8        0.55        0.54      1.26 o
  -8   2   8        0.62        0.44      1.06 o
  -7   2   8      274.75      248.96      9.05 o
  -6   2   8       12.33       10.28      1.40 o
  -5   2   8      343.55      351.40     10.50 o
  -4   2   8      906.08      978.07     21.35 o
  -3   2   8       17.18       25.93      2.11 o
  -2   2   8      282.71      318.08     10.17 o
  -1   2   8      815.70      860.24     16.17 o
   0   2   8        1.05        0.57      0.53 o
   1   2   8     2679.36     2827.56     52.97 o
   2   2   8      178.78      186.53      5.69 o
   3   2   8      129.48      140.38      4.79 o
   4   2   8      496.57      473.08      7.51 o
   5   2   8       11.37        6.30      1.05 o
   6   2   8       51.22       53.86      4.28 o
   7   2   8       23.91       24.48      3.50 o
   8   2   8       91.97       98.21      6.18 o
   9   2   8        0.08        0.46      0.70 o
  10   2   8        0.26       -0.96      2.73 o
 -10   3   8       29.66       23.44      4.91 o
  -9   3   8        0.74        1.88      1.29 o
  -8   3   8       84.24       71.81      7.09 o
  -7   3   8      244.83      262.66     13.30 o
  -6   3   8       14.67       22.24      3.59 o
  -5   3   8        6.14        1.47      1.04 o
  -4   3   8       26.56       26.87      2.24 o
  -3   3   8      540.45      570.27     15.26 o
  -2   3   8       44.63       41.02      3.24 o
  -1   3   8       31.06       36.36      3.52 o
   0   3   8     1101.02     1162.16     26.29 o
   1   3   8      254.56      266.39      8.52 o
   2   3   8       11.84       10.46      1.55 o
   3   3   8       49.06       37.37      3.90 o
   4   3   8      877.46      882.41     15.53 o
   5   3   8       57.25       61.26      3.10 o
   6   3   8       18.68       10.08      1.65 o
   7   3   8       22.44       21.47      3.54 o
   8   3   8       21.81       17.27      3.37 o
   9   3   8        0.30        0.95      1.03 o
  -9   4   8       43.06       56.22      7.15 o
  -8   4   8        2.40        5.88      3.31 o
  -7   4   8        7.88        9.36      3.04 o
  -6   4   8        0.80        0.85      1.43 o
  -5   4   8       25.72       30.85      3.69 o
  -4   4   8      299.31      301.63     11.02 o
  -3   4   8       31.68       33.13      2.16 o
  -2   4   8      165.81      174.32      7.32 o
  -1   4   8       42.25       51.91      4.04 o
   0   4   8       35.95       41.95      4.35 o
   1   4   8      982.76      996.84     36.16 o
   2   4   8        2.59        2.66      0.77 o
   3   4   8       74.92       76.52      5.73 o
   4   4   8       13.81        8.65      1.62 o
   5   4   8      144.64      130.24      6.59 o
   6   4   8       34.33       30.91      3.91 o
   7   4   8       15.60       19.03      3.14 o
   8   4   8        1.99        2.57      1.22 o
   9   4   8       38.48       39.43      6.01 o
  -9   5   8        0.30        3.11      3.42 o
  -8   5   8        1.59        3.97      2.75 o
  -7   5   8       32.01       47.48      5.58 o
  -6   5   8       65.00       63.10      6.61 o
  -5   5   8      110.99      105.58      7.23 o
  -4   5   8        0.60        0.15      0.94 o
  -3   5   8      676.36      695.71     16.25 o
  -2   5   8        7.68        8.07      1.36 o
  -1   5   8       68.39       72.39      5.37 o
   0   5   8      675.47      676.63     19.35 o
   1   5   8      338.83      329.88     13.48 o
   2   5   8       17.58       20.34      3.41 o
   3   5   8      437.73      399.18     13.53 o
   4   5   8      299.75      284.34     11.56 o
   5   5   8       51.46       52.34      4.46 o
   6   5   8        0.84        2.07      0.85 o
   7   5   8        0.05        0.60      0.57 o
   8   5   8       46.04       37.14      5.53 o
  -8   6   8       27.69       51.24      8.74 o
  -7   6   8       16.41       23.99      4.30 o
  -6   6   8       22.84       21.58      4.03 o
  -5   6   8       25.61       32.56      6.17 o
  -4   6   8      369.03      380.19     15.49 o
  -3   6   8       15.02       15.53      2.97 o
  -2   6   8       41.64       37.73      4.92 o
  -1   6   8      205.67      188.21     11.13 o
   0   6   8      283.34      282.97     13.70 o
   1   6   8      913.35      903.75     24.53 o
   2   6   8        3.51        6.23      1.76 o
   3   6   8       43.30       45.40      5.29 o
   4   6   8       36.66       45.15      5.28 o
   5   6   8        0.06       -0.94      0.89 o
   6   6   8       10.43       10.71      2.31 o
   7   6   8        9.03        7.30      2.70 o
  -6   7   8       17.55       14.54      3.70 o
  -5   7   8        2.74       -0.58      1.11 o
  -4   7   8       61.74       61.36      7.79 o
  -3   7   8       62.03       65.35      7.07 o
  -2   7   8       31.75       33.49      4.97 o
  -1   7   8        0.14        0.99      1.09 o
   0   7   8       78.20       83.14      7.88 o
   1   7   8      114.60      114.34      9.42 o
   2   7   8        0.00        0.41      1.06 o
   3   7   8       13.42        7.24      2.00 o
   4   7   8       30.29       20.66      3.42 o
   5   7   8       27.11       24.01      4.18 o
   6   7   8        3.41        2.36      1.90 o
  -5   8   8        1.77        6.98      3.33 o
  -4   8   8       87.49       80.03      9.47 o
  -3   8   8       84.35      101.94      9.51 o
  -2   8   8        3.54        3.34      1.29 o
  -1   8   8        8.56        4.01      1.83 o
   0   8   8      111.17      127.59     10.64 o
   1   8   8        0.19        1.59      1.95 o
   2   8   8        9.89       18.33      4.12 o
   3   8   8        0.17        1.23      0.98 o
   4   8   8        1.71        7.47      2.79 o
  -1   9   8        0.04        2.53      1.49 o
   0   9   8       10.19       10.84      4.49 o
 -10   1   9       10.85        8.68      2.10 o
  -9   1   9        2.12        3.38      1.40 o
  -8   1   9        9.97        7.41      1.62 o
  -7   1   9       26.88       37.50      3.17 o
  -6   1   9       35.11       34.13      2.78 o
  -5   1   9      150.30      141.34      3.67 o
  -4   1   9      370.36      340.42      6.42 o
  -3   1   9       32.15       26.47      1.52 o
  -2   1   9      480.61      437.07      5.96 o
  -1   1   9        0.46       -0.10      0.20 o
   0   1   9      127.74      173.35      5.69 o
   1   1   9      840.19      868.90     20.30 o
   2   1   9      115.68      122.35      2.74 o
   3   1   9       31.55       37.22      2.25 o
   4   1   9      190.15      168.37      5.89 o
   5   1   9       71.35       85.05      3.80 o
   6   1   9        0.49        1.44      0.61 o
   7   1   9       45.39       43.10      3.82 o
   8   1   9        9.75       12.77      2.77 o
   9   1   9        6.83        3.21      2.25 o
  10   1   9        0.05       -1.27      4.08 o
 -10   2   9        6.51        4.54      1.64 o
  -9   2   9       41.63       44.77      4.97 o
  -8   2   9       10.19        2.89      1.24 o
  -7   2   9        7.12       13.33      1.99 o
  -6   2   9       82.89       95.73      4.61 o
  -5   2   9       91.08       94.38      3.80 o
  -4   2   9        4.60        4.90      0.85 o
  -3   2   9      866.88      837.40     12.43 o
  -2   2   9       65.60       48.29      3.67 o
  -1   2   9     1108.55     1043.67     18.29 o
   0   2   9       31.55       31.32      2.06 o
   1   2   9       50.92       31.36      2.41 o
   2   2   9      198.54      185.37      5.90 o
   3   2   9       10.51       15.87      1.76 o
   4   2   9      390.60      413.49      9.82 o
   5   2   9      160.47      155.84      6.43 o
   6   2   9      146.45      139.04      7.07 o
   7   2   9       52.12       47.09      5.22 o
   8   2   9       94.91      103.83      6.51 o
   9   2   9       18.07       18.22      3.03 o
 -10   3   9        0.04        4.01      2.50 o
  -9   3   9        0.01        0.23      0.89 o
  -8   3   9        6.49        7.39      2.28 o
  -7   3   9      149.02      146.18      9.41 o
  -6   3   9       93.08       99.61      8.45 o
  -5   3   9      118.04      109.84      5.07 o
  -4   3   9      117.17      103.91      4.45 o
  -3   3   9      142.05      160.36      4.95 o
  -2   3   9       15.59       15.27      1.96 o
  -1   3   9       30.23       38.38      3.29 o
   0   3   9      224.78      189.74      7.92 o
   1   3   9       25.78       30.45      2.84 o
   2   3   9      314.76      367.21      9.42 o
   3   3   9       25.97       37.25      2.91 o
   4   3   9      994.34     1084.07     26.02 o
   5   3   9      526.16      513.88     10.15 o
   6   3   9        0.00        3.12      1.14 o
   7   3   9       96.62       86.91      7.24 o
   8   3   9       26.26       25.54      4.12 o
   9   3   9        2.91       -0.96      1.15 o
  -9   4   9        4.64        6.91      2.57 o
  -8   4   9       86.52      102.39      8.00 o
  -7   4   9       91.79      119.05      9.10 o
  -6   4   9       41.63       52.53      6.11 o
  -5   4   9       14.91       11.62      2.98 o
  -4   4   9      997.12      952.10     21.65 o
  -3   4   9      173.11      163.36      6.37 o
  -2   4   9       59.66       66.37      4.59 o
  -1   4   9      201.71      208.68      9.24 o
   0   4   9      107.28      114.43      7.19 o
   1   4   9       43.47       52.98      4.71 o
   2   4   9       20.29       19.13      2.86 o
   3   4   9       28.17       33.62      3.80 o
   4   4   9     1009.72     1068.10     20.53 o
   5   4   9      410.72      430.79     12.77 o
   6   4   9       72.78       74.34      6.05 o
   7   4   9       45.23       38.84      5.13 o
   8   4   9        2.18        1.22      1.02 o
   9   4   9       22.69       23.79      4.51 o
  -8   5   9        0.45        1.32      2.30 o
  -7   5   9      236.32      293.78     14.28 o
  -6   5   9       32.50       35.78      4.96 o
  -5   5   9       33.21       30.01      3.82 o
  -4   5   9       16.65       25.73      3.57 o
  -3   5   9       79.01       89.67      6.97 o
  -2   5   9       83.53       78.68      5.26 o
  -1   5   9        3.58        2.24      0.96 o
   0   5   9      213.61      219.40     11.06 o
   1   5   9       53.59       54.47      5.52 o
   2   5   9        4.59        2.70      1.29 o
   3   5   9        2.58        2.24      1.35 o
   4   5   9      331.46      340.55     12.69 o
   5   5   9        0.15       -0.41      1.05 o
   6   5   9        4.39        6.04      1.68 o
   7   5   9        6.98       19.22      3.62 o
   8   5   9        0.16        0.43      1.60 o
  -7   6   9       25.88       33.20      5.21 o
  -6   6   9        6.51        5.27      2.66 o
  -5   6   9        0.14       -2.14      2.94 o
  -4   6   9       45.29       45.58      5.24 o
  -3   6   9        5.27        4.25      1.81 o
  -2   6   9       25.47       20.22      3.38 o
  -1   6   9       25.24       21.27      3.34 o
   0   6   9      220.59      273.79     13.56 o
   1   6   9      605.63      616.98     20.36 o
   2   6   9       24.38       34.41      4.81 o
   3   6   9        0.11        1.17      0.98 o
   4   6   9        2.79        0.88      1.48 o
   5   6   9        9.58        7.34      1.45 o
   6   6   9        0.07       -0.03      1.35 o
   7   6   9        0.03        0.21      1.65 o
  -6   7   9        5.05        3.52      1.34 o
  -5   7   9        0.89        1.01      0.95 o
  -4   7   9        1.19        2.27      1.76 o
  -3   7   9        7.23        5.44      3.27 o
  -2   7   9       14.87       17.35      3.53 o
  -1   7   9        9.50        3.35      1.29 o
   0   7   9      137.97      123.73      9.80 o
   1   7   9       24.64       21.58      4.10 o
   2   7   9       14.30       10.73      2.62 o
   3   7   9        0.03        1.86      0.68 o
   4   7   9       29.28       24.28      4.35 o
   5   7   9       14.25       15.97      3.37 o
   6   7   9        0.06        1.48      3.47 o
  -4   8   9        7.18        7.59      3.98 o
  -3   8   9        2.42       -0.35      0.83 o
  -2   8   9        1.23        0.49      1.28 o
  -1   8   9        1.32        2.92      1.94 o
   0   8   9       14.68        9.62      3.04 o
   1   8   9       87.49       73.91      8.26 o
   2   8   9        0.23       -0.20      1.23 o
   3   8   9        2.37        1.18      2.35 o
   4   8   9        0.87        0.33      1.28 o
 -10   0  10        2.27        7.61      3.25 o
  -9   0  10       19.63       13.56      4.35 o
  -8   0  10      275.03      240.45     13.90 o
  -7   0  10      307.44      283.76     14.46 o
  -6   0  10        1.23        0.25      0.67 o
  -5   0  10        1.01        0.53      0.54 o
  -4   0  10      497.35      536.17     15.66 o
  -3   0  10      116.80      114.95      4.17 o
  -2   0  10      188.29      196.94      7.79 o
  -1   0  10       25.56       55.34      3.83 o
   0   0  10      571.13      499.29      9.32 o
   1   0  10     2616.41     2652.48    102.75 o
   2   0  10      111.30      114.89      6.40 o
   3   0  10       83.96       87.19      4.59 o
   4   0  10       81.53       91.91      5.01 o
   5   0  10       16.77       21.68      2.56 o
   6   0  10      222.60      229.53      9.55 o
   7   0  10       28.95       20.31      4.02 o
   8   0  10       74.31       61.70      9.26 o
   9   0  10        2.31        2.46      0.98 o
 -10   1  10        0.25        0.37      2.29 o
  -9   1  10        2.69        1.45      1.46 o
  -8   1  10       94.93      103.59      7.18 o
  -7   1  10       65.26       74.79      5.01 o
  -6   1  10        7.23        4.21      1.48 o
  -5   1  10        1.43        2.13      0.77 o
  -4   1  10      344.00      366.01     10.27 o
  -3   1  10      217.48      232.60      7.77 o
  -2   1  10      222.57      235.61      5.69 o
  -1   1  10      340.16      384.78      6.77 o
   0   1  10     1351.32     1446.09     22.65 o
   1   1  10     2048.01     2095.18     23.31 o
   2   1  10       57.87       49.52      1.74 o
   3   1  10       10.98        7.68      0.86 o
   4   1  10      271.89      268.00      7.61 o
   5   1  10        2.76       -0.03      0.80 o
   6   1  10        9.96        5.35      1.63 o
   7   1  10       19.43       25.84      3.46 o
   8   1  10      162.82      151.30      9.14 o
   9   1  10        0.24       -2.05      1.40 o
 -10   2  10       14.89       10.88      3.05 o
  -9   2  10        5.06        2.64      1.45 o
  -8   2  10        6.30        6.55      1.72 o
  -7   2  10       10.68        4.75      1.95 o
  -6   2  10      141.42      137.54      8.30 o
  -5   2  10        0.30        0.26      0.74 o
  -4   2  10       10.34       14.40      1.65 o
  -3   2  10      152.17      157.42      6.11 o
  -2   2  10      168.08      181.36      5.22 o
  -1   2  10      336.90      336.88      6.97 o
   0   2  10      328.78      430.04     38.54 o
   1   2  10       19.45       14.06      2.13 o
   2   2  10      501.27      501.70     12.81 o
   3   2  10        2.41        2.37      0.93 o
   4   2  10       33.93       31.11      2.57 o
   5   2  10       32.53       23.21      2.43 o
   6   2  10       43.56       46.53      4.13 o
   7   2  10        0.24        0.97      0.77 o
   8   2  10        0.64        1.90      1.46 o
   9   2  10       34.73       36.85      4.51 o
  -9   3  10       79.30       74.80      9.65 o
  -8   3  10        1.06       -0.29      1.70 o
  -7   3  10       34.39       34.35      4.71 o
  -6   3  10        0.91        1.73      1.34 o
  -5   3  10        0.64       -0.27      0.36 o
  -4   3  10      141.79      131.15      5.40 o
  -3   3  10       17.43       16.57      1.66 o
  -2   3  10       27.35       34.51      3.15 o
  -1   3  10        6.06        9.25      1.64 o
   0   3  10       61.70       51.49      3.99 o
   1   3  10       11.87       15.70      1.83 o
   2   3  10       18.49       17.42      2.27 o
   3   3  10       90.11      100.84      4.74 o
   4   3  10      376.04      366.89     12.88 o
   5   3  10        4.16        5.97      1.52 o
   6   3  10        6.40        4.82      1.66 o
   7   3  10       17.04       16.99      3.18 o
   8   3  10        0.00       -1.11      0.70 o
   9   3  10       22.92       24.06      3.96 o
  -9   4  10        0.01       -0.54      1.11 o
  -8   4  10      138.21      147.34     10.79 o
  -7   4  10       62.01       57.25      6.71 o
  -6   4  10        0.02        4.96      4.13 o
  -5   4  10       72.45       72.94      5.93 o
  -4   4  10      163.30      151.11      7.62 o
  -3   4  10        0.03        0.51      0.44 o
  -2   4  10        7.19        5.69      1.66 o
  -1   4  10       16.69       13.75      2.71 o
   0   4  10       33.88       42.03      5.55 o
   1   4  10        6.74        4.33      0.95 o
   2   4  10        0.57        0.15      0.52 o
   3   4  10       92.34       90.51      6.30 o
   4   4  10       25.04       13.80      2.05 o
   5   4  10        0.06        0.40      0.89 o
   6   4  10        0.31        1.63      1.25 o
   7   4  10        0.65       -0.55      2.00 o
   8   4  10       33.63       46.15      6.05 o
  -8   5  10       12.39        5.09      2.06 o
  -7   5  10      252.85      274.12     17.84 o
  -6   5  10        0.92        0.96      1.55 o
  -5   5  10        0.10        0.30      0.99 o
  -4   5  10       42.52       45.65      4.82 o
  -3   5  10        0.02        0.40      1.13 o
  -2   5  10      147.83      155.04      9.32 o
  -1   5  10       96.46       82.92      6.86 o
   0   5  10        3.59        1.01      0.83 o
   1   5  10       97.86      112.16      8.00 o
   2   5  10       49.40       52.63      5.49 o
   3   5  10       14.26       17.43      2.79 o
   4   5  10       37.97       41.76      4.46 o
   5   5  10      309.63      312.61     10.96 o
   6   5  10       13.67       12.07      2.56 o
   7   5  10       26.14       36.87      5.01 o
   8   5  10        0.20        2.42      1.76 o
  -7   6  10        3.28        4.10      2.27 o
  -6   6  10       19.71       22.10      4.06 o
  -5   6  10        0.10       -1.67      3.00 o
  -4   6  10      183.55      165.60     11.83 o
  -3   6  10       46.47       42.58      5.32 o
  -2   6  10        2.91        1.07      1.05 o
  -1   6  10       17.25       14.68      3.11 o
   0   6  10      328.67      325.32     14.89 o
   1   6  10       34.49       41.36      5.34 o
   2   6  10       34.43       42.23      5.29 o
   3   6  10        4.16        0.14      1.12 o
   4   6  10       52.00       56.57      5.97 o
   5   6  10        2.11        3.25      1.33 o
   6   6  10        6.63        8.11      2.23 o
   7   6  10        2.55        0.98      1.06 o
  -6   7  10        0.10        1.52      2.03 o
  -5   7  10        5.51        4.49      2.40 o
  -4   7  10       21.31       22.04      4.49 o
  -3   7  10       46.67       57.75      6.60 o
  -2   7  10        0.44        0.51      1.02 o
  -1   7  10        0.31        2.79      1.71 o
   0   7  10        0.93        4.48      2.45 o
   1   7  10       51.15       48.91      6.08 o
   2   7  10        0.05        0.53      1.90 o
   3   7  10        9.83        7.42      1.96 o
   4   7  10       17.40       10.93      2.83 o
   5   7  10        5.73        5.49      1.99 o
  -4   8  10        0.54        2.16      1.86 o
  -3   8  10       29.16       23.44      5.01 o
  -2   8  10        0.04       -0.62      1.34 o
  -1   8  10        3.37        0.14      1.58 o
   0   8  10       84.24       69.89      8.01 o
   1   8  10       89.52       93.50      9.38 o
   2   8  10       16.60       18.66      4.30 o
   3   8  10        0.40        1.12      1.38 o
 -10   1  11        1.08        3.40      2.65 o
  -9   1  11       45.42       46.98      5.17 o
  -8   1  11        0.88        1.25      1.71 o
  -7   1  11        5.97        6.77      1.22 o
  -6   1  11       56.74       56.96      4.06 o
  -5   1  11        3.69        4.35      0.70 o
  -4   1  11       63.07       85.65      4.08 o
  -3   1  11       71.65       69.31      2.95 o
  -2   1  11      199.48      182.46      4.10 o
  -1   1  11      324.25      332.92      4.93 o
   0   1  11      169.46      158.57      8.88 o
   1   1  11       33.11       29.28      1.37 o
   2   1  11       73.02       86.33      2.35 o
   3   1  11        0.24        1.18      0.48 o
   4   1  11      303.78      306.77      6.98 o
   5   1  11        0.94        5.57      1.26 o
   6   1  11       22.78       14.07      1.85 o
   7   1  11        0.03        0.17      1.54 o
   8   1  11       18.35       22.00      3.58 o
   9   1  11        4.44        3.25      2.20 o
  -9   2  11        0.00        0.20      0.99 o
  -8   2  11       38.61       36.19      4.65 o
  -7   2  11      338.27      302.05     14.54 o
  -6   2  11       31.14       37.01      3.40 o
  -5   2  11      209.13      222.34      6.83 o
  -4   2  11     1198.04     1178.59     16.25 o
  -3   2  11        5.16        1.62      0.65 o
  -2   2  11        2.92        1.48      0.35 o
  -1   2  11      181.99      160.36      4.93 o
   0   2  11       28.26       35.90      4.14 o
   1   2  11      220.83      237.68      9.25 o
   2   2  11        2.98        2.09      0.57 o
   3   2  11      122.35      106.67      6.13 o
   4   2  11      239.30      198.93      7.96 o
   5   2  11      298.32      299.80     10.15 o
   6   2  11        0.09        0.43      0.74 o
   7   2  11       27.82       33.26      3.53 o
   8   2  11        2.99        2.78      2.20 o
   9   2  11        5.80        7.03      2.43 o
  -9   3  11       27.69       26.57      4.91 o
  -8   3  11       22.39       21.60      4.04 o
  -7   3  11        0.04        1.27      1.94 o
  -6   3  11       48.82       50.23      5.15 o
  -5   3  11       20.55       19.50      2.61 o
  -4   3  11       86.75       97.76      4.99 o
  -3   3  11      535.64      521.42     15.55 o
  -2   3  11       23.86       31.23      3.48 o
  -1   3  11        8.00       12.29      2.34 o
   0   3  11      155.87      170.90      9.27 o
   1   3  11      307.71      295.95      9.14 o
   2   3  11       23.09       20.86      2.62 o
   3   3  11      318.68      293.11     10.16 o
   4   3  11      271.69      229.80      7.29 o
   5   3  11       26.58       27.86      3.60 o
   6   3  11       12.81       11.94      2.52 o
   7   3  11       41.86       52.69      5.67 o
   8   3  11        9.84        9.92      2.61 o
   9   3  11        6.74       10.62      2.28 o
  -9   4  11        0.70        1.55      1.96 o
  -8   4  11        2.78        7.60      2.83 o
  -7   4  11       37.62       38.86      5.10 o
  -6   4  11       39.40       48.24      5.47 o
  -5   4  11       74.21       80.69      7.23 o
  -4   4  11      163.38      170.97      9.50 o
  -3   4  11        0.52        0.84      0.61 o
  -2   4  11      166.39      171.34      7.96 o
  -1   4  11      177.87      194.65     12.06 o
   0   4  11      107.54      122.88      9.60 o
   1   4  11       32.54       31.18      3.01 o
   2   4  11       81.77       90.83      5.30 o
   3   4  11      103.17      118.41      7.26 o
   4   4  11      231.66      241.80     12.68 o
   5   4  11        0.65        1.22      0.74 o
   6   4  11        3.85        5.65      1.76 o
   7   4  11       16.92       15.80      3.39 o
   8   4  11        0.75        1.58      1.04 o
  -8   5  11        0.40        0.82      1.43 o
  -7   5  11       60.16       61.82      6.38 o
  -6   5  11        2.09        1.73      1.84 o
  -5   5  11       31.31       32.74      4.60 o
  -4   5  11      145.59      142.76     10.43 o
  -3   5  11      274.68      293.40     12.86 o
  -2   5  11       16.14       16.02      3.15 o
  -1   5  11      131.82      153.07      9.30 o
   0   5  11       46.46       42.91      4.95 o
   1   5  11        0.85        0.31      0.62 o
   2   5  11       40.70       40.41      4.35 o
   3   5  11       40.55       46.40      4.68 o
   4   5  11       56.77       53.53      4.54 o
   5   5  11        0.26        0.80      0.75 o
   6   5  11        7.32        5.96      1.74 o
   7   5  11        0.99        2.69      1.15 o
  -7   6  11       13.61       19.71      4.09 o
  -6   6  11        8.14        7.05      2.87 o
  -5   6  11       19.85       16.54      3.38 o
  -4   6  11       77.04       72.38      7.85 o
  -3   6  11      327.49      322.41     14.74 o
  -2   6  11       27.07       21.86      3.86 o
  -1   6  11        2.49        2.98      1.40 o
   0   6  11       19.77       11.10      3.02 o
   1   6  11       62.00       56.59      6.16 o
   2   6  11        2.98        3.15      1.53 o
   3   6  11        5.30        6.34      1.95 o
   4   6  11       67.06       66.55      6.07 o
   5   6  11       31.00       39.41      4.83 o
   6   6  11        5.60        4.71      1.72 o
  -5   7  11       18.06       12.95      9.47 o
  -4   7  11        7.08        3.88      1.64 o
  -3   7  11        0.57       -0.89      0.82 o
  -2   7  11       18.39       25.16      4.31 o
  -1   7  11        4.42        3.51      1.37 o
   0   7  11       43.18       46.72      6.35 o
   1   7  11       17.77       11.89      3.33 o
   2   7  11        5.94        7.62      2.57 o
   3   7  11       29.99       27.52      4.52 o
   4   7  11        0.01        0.06      1.75 o
   5   7  11        0.77       -0.81      1.78 o
  -3   8  11       10.42       11.67      3.49 o
  -2   8  11        1.65       -0.36      1.16 o
  -1   8  11       15.24       15.18      3.54 o
   0   8  11        0.16       -0.04      1.45 o
   1   8  11      121.11      132.64     11.14 o
   2   8  11        2.34        3.20      2.45 o
   3   8  11        0.11       -1.11      2.41 o
 -10   0  12        1.90       -0.41      2.24 o
  -9   0  12       81.50       69.16      9.96 o
  -8   0  12        9.29        8.20      3.35 o
  -7   0  12       22.27       11.00      2.97 o
  -6   0  12       42.87       42.14      3.65 o
  -5   0  12      107.12       95.48      7.47 o
  -4   0  12      502.83      459.41     12.90 o
  -3   0  12      897.87      808.95     15.92 o
  -2   0  12       20.46       12.91      1.84 o
  -1   0  12     1208.19     1138.70     20.82 o
   0   0  12       12.10       13.43      1.99 o
   1   0  12        4.94       33.17     15.00 o
   2   0  12      468.59      463.86     12.95 o
   3   0  12      458.55      533.67     17.20 o
   4   0  12      203.59      200.10     10.16 o
   5   0  12      457.71      484.48     17.38 o
   6   0  12      128.72      133.43      9.98 o
   7   0  12       21.15       22.15      4.41 o
   8   0  12       26.60       25.43      5.80 o
   9   0  12      101.29      109.53     13.35 o
  -9   1  12       31.39       29.43      4.49 o
  -8   1  12        0.37        0.79      1.57 o
  -7   1  12        3.10        4.94      4.33 o
  -6   1  12        9.66       15.30      2.14 o
  -5   1  12      101.55      118.68      6.53 o
  -4   1  12       21.85       21.40      2.10 o
  -3   1  12        4.53        2.42      0.54 o
  -2   1  12       98.14       81.81      2.90 o
  -1   1  12      246.49      248.41      5.19 o
   0   1  12       15.72       26.99      3.83 o
   1   1  12     1579.23     1789.43     18.61 o
   2   1  12       34.77       43.82      2.12 o
   3   1  12       60.53       67.13      3.27 o
   4   1  12      857.48      889.60     16.16 o
   5   1  12       35.95       47.41      4.31 o
   6   1  12       65.23       73.65      4.64 o
   7   1  12       64.56       61.41      5.57 o
   8   1  12        4.68        4.15      1.31 o
   9   1  12       15.98       11.41      3.76 o
  -9   2  12       14.92       15.67      3.01 o
  -8   2  12        0.04       -3.58      2.90 o
  -7   2  12      287.71      268.90     12.05 o
  -6   2  12       11.45        7.89      2.28 o
  -5   2  12        1.75        2.91      0.76 o
  -4   2  12      153.96      144.55      5.35 o
  -3   2  12        0.17        0.18      1.35 o
  -2   2  12        0.00       -0.28      0.27 o
  -1   2  12        0.06       -0.29      1.41 o
   0   2  12      117.26      125.95      8.22 o
   1   2  12      331.82      318.22     11.64 o
   2   2  12       57.65       63.93      3.76 o
   3   2  12       14.75       11.40      1.82 o
   4   2  12        0.00       -0.82      1.85 o
   5   2  12      101.21      109.37      5.92 o
   6   2  12        0.02        0.76      0.84 o
   7   2  12       18.90       27.18      3.19 o
   8   2  12       36.37       36.28      4.52 o
   9   2  12       22.50       21.89      3.86 o
  -9   3  12        7.84        8.35      2.38 o
  -8   3  12       49.34       51.60      6.85 o
  -7   3  12        0.57        0.17      0.83 o
  -6   3  12        2.90        0.61      1.11 o
  -5   3  12       88.24       82.03      5.45 o
  -4   3  12      293.22      253.24      7.89 o
  -3   3  12       17.63       18.61      1.87 o
  -2   3  12        1.69        1.28      0.71 o
  -1   3  12       18.25       22.09      3.90 o
   0   3  12      328.32      318.21      8.31 o
   1   3  12       89.01       93.13      5.43 o
   2   3  12        0.11        1.62      1.19 o
   3   3  12        2.85        8.74      2.08 o
   4   3  12      246.50      248.24     10.75 o
   5   3  12      183.31      192.48      9.82 o
   6   3  12       19.35       32.82      4.32 o
   7   3  12        0.13        2.31      1.57 o
   8   3  12        1.79       -1.19      1.44 o
  -8   4  12        7.74       16.18      3.58 o
  -7   4  12       10.75       14.91      3.30 o
  -6   4  12        9.80        8.28      4.56 o
  -5   4  12       15.58       20.15      3.01 o
  -4   4  12       21.17       19.40      3.06 o
  -3   4  12      762.28      742.82     50.48 o
  -2   4  12       32.50       34.62      3.69 o
  -1   4  12       92.78       84.73     12.60 o
   0   4  12       15.47       17.26      3.79 o
   1   4  12      126.17      125.42      8.12 o
   2   4  12       38.20       42.51      4.41 o
   3   4  12       33.87       28.33      3.01 o
   4   4  12       76.05       81.38      6.75 o
   5   4  12       21.20       13.74      2.65 o
   6   4  12        0.22        0.28      0.96 o
   7   4  12       21.89       23.73      4.15 o
   8   4  12       17.58       20.10      3.96 o
  -8   5  12        9.12       10.70      5.27 o
  -7   5  12        6.58        4.24      2.02 o
  -6   5  12        2.67        5.59      2.43 o
  -5   5  12        1.94        0.54      0.76 o
  -4   5  12      244.66      217.22     11.71 o
  -3   5  12       21.77       28.85      4.49 o
  -2   5  12       68.22       66.91      6.24 o
  -1   5  12        0.56        0.23      1.25 o
   0   5  12       55.25       52.27      5.36 o
   1   5  12       29.64       36.73      4.79 o
   2   5  12        2.13        3.17      0.99 o
   3   5  12        4.10        7.57      1.82 o
   4   5  12       74.82       60.58      4.99 o
   5   5  12       83.87       81.35      5.83 o
   6   5  12       16.14       18.12      3.04 o
   7   5  12        3.31        0.29      1.38 o
  -6   6  12        0.13        0.78      0.72 o
  -5   6  12       26.38       34.55      5.16 o
  -4   6  12        0.03       -0.75      1.13 o
  -3   6  12       53.72       53.58      5.97 o
  -2   6  12        1.51        0.92      1.60 o
  -1   6  12        0.01        0.59      1.14 o
   0   6  12       42.05       40.99      5.37 o
   1   6  12       12.91       10.46      2.56 o
   2   6  12       19.57       26.59      4.28 o
   3   6  12       11.50       12.76      2.94 o
   4   6  12       16.11        9.14      2.38 o
   5   6  12       11.30       10.53      2.25 o
   6   6  12        0.85       -0.23      1.04 o
  -5   7  12        2.44        3.76      2.02 o
  -4   7  12        2.32        0.17      3.02 o
  -3   7  12       15.39       11.59      3.53 o
  -2   7  12        3.29        1.32      1.49 o
  -1   7  12        0.28        0.66      1.38 o
   0   7  12       25.37       18.46      3.83 o
   1   7  12       19.49       19.95      3.85 o
   2   7  12        3.37        1.75      2.13 o
   3   7  12        2.69        4.48      2.31 o
   4   7  12       18.24       21.28      4.02 o
  -2   8  12        7.00        2.36      3.45 o
  -1   8  12        5.13        7.53      2.76 o
   0   8  12       87.75       99.41      9.56 o
   1   8  12      170.78      179.83     13.12 o
   2   8  12        6.67       10.65      3.15 o
  -9   1  13        0.15        0.70      1.31 o
  -8   1  13        5.26        4.13      1.56 o
  -7   1  13       21.41       19.89      5.15 o
  -6   1  13        0.76        2.25      0.72 o
  -5   1  13       92.54       83.02      4.47 o
  -4   1  13       28.61       28.08      2.61 o
  -3   1  13       76.03       69.23      2.71 o
  -2   1  13       37.42       37.91      1.96 o
  -1   1  13       64.11       65.21      4.57 o
   0   1  13        4.03        6.66      1.55 o
   1   1  13       91.85       95.74      5.21 o
   2   1  13       50.03       50.12      3.22 o
   3   1  13        4.26       11.66      1.54 o
   4   1  13       91.76      101.87      7.15 o
   5   1  13       84.63       74.17      5.08 o
   6   1  13        1.19        0.06      0.92 o
   7   1  13        0.10        0.07      0.65 o
   8   1  13        8.47        4.58      3.26 o
   9   1  13        4.74        6.30      4.22 o
  -9   2  13        6.31       10.64      3.63 o
  -8   2  13        9.52       13.59      2.98 o
  -7   2  13        1.35       -0.98      1.53 o
  -6   2  13       18.10       20.47      3.02 o
  -5   2  13       47.46       48.13      4.71 o
  -4   2  13       99.84       96.45      4.83 o
  -3   2  13      133.87      128.23      4.53 o
  -2   2  13      177.18      182.92      5.62 o
  -1   2  13       48.38       56.32      3.99 o
   0   2  13      261.97      252.80     18.07 o
   1   2  13        8.51       14.89      1.95 o
   2   2  13       42.73       40.16      2.81 o
   3   2  13        6.16        6.04      1.21 o
   4   2  13        3.57        6.87      1.88 o
   5   2  13       64.78       59.08      4.43 o
   6   2  13       28.96       32.68      4.15 o
   7   2  13       13.62       16.78      2.57 o
   8   2  13       10.99        4.09      2.70 o
  -9   3  13       11.38        8.29      2.35 o
  -8   3  13        9.86        7.68      2.15 o
  -7   3  13       29.42       31.05      4.44 o
  -6   3  13        3.58        3.72      2.66 o
  -5   3  13      122.79      126.67      6.88 o
  -4   3  13      170.89      165.26      6.93 o
  -3   3  13      393.57      414.27     10.37 o
  -2   3  13        7.02        4.23      1.10 o
  -1   3  13        1.12        0.96      0.56 o
   0   3  13       65.51       56.24      5.05 o
   1   3  13      490.53      486.94     20.17 o
   2   3  13        0.03       -0.47      0.69 o
   3   3  13       27.90       25.85      3.02 o
   4   3  13      146.84      155.86      8.52 o
   5   3  13      221.14      249.31     11.33 o
   6   3  13       20.30       20.89      3.34 o
   7   3  13        1.19       -1.02      1.41 o
   8   3  13        8.71       10.18      2.58 o
  -8   4  13       12.19       13.95      3.55 o
  -7   4  13        0.00       -0.24      2.29 o
  -6   4  13        1.89        2.16      2.75 o
  -5   4  13       15.90       22.66      3.68 o
  -4   4  13      499.09      451.06     17.14 o
  -3   4  13      618.17      567.32     25.68 o
  -2   4  13        1.52        1.71      2.50 o
  -1   4  13        7.08        2.88      1.62 o
   0   4  13      224.96      310.26     22.25 o
   1   4  13        0.06        1.35      1.10 o
   2   4  13        0.83        2.05      0.97 o
   3   4  13       41.10       33.94      3.98 o
   4   4  13        0.22        0.91      0.89 o
   5   4  13      105.60       98.30      7.03 o
   6   4  13       12.42       17.67      2.83 o
   7   4  13       15.70       15.41      3.40 o
  -7   5  13       35.80       47.29      9.18 o
  -6   5  13        6.09       10.99      5.47 o
  -5   5  13        0.42        2.28      2.46 o
  -4   5  13        0.11        0.73      1.52 o
  -3   5  13      210.80      245.72     20.38 o
  -2   5  13        0.59       -1.48      2.12 o
  -1   5  13       64.42       71.90      6.63 o
   0   5  13        1.74       -1.03      1.33 o
   1   5  13       57.48       50.00      6.03 o
   2   5  13       25.90       23.30      3.38 o
   3   5  13        0.01        0.31      1.17 o
   4   5  13        1.19        2.20      1.44 o
   5   5  13       11.48       14.98      2.92 o
   6   5  13        2.44        4.36      1.43 o
   7   5  13       14.71       13.01      2.79 o
  -6   6  13        2.28        2.71      1.81 o
  -5   6  13        0.43        1.49      1.28 o
  -4   6  13        2.49        2.79      1.69 o
  -3   6  13        0.00        0.83      1.62 o
  -2   6  13        8.60        2.11      1.62 o
  -1   6  13        6.06        7.65      2.38 o
   0   6  13       43.94       38.88      5.28 o
   1   6  13        8.99        8.97      2.59 o
   2   6  13        4.10        3.01      1.67 o
   3   6  13       10.10        6.32      2.17 o
   4   6  13       31.81       31.07      3.65 o
   5   6  13        3.00        1.02      1.35 o
  -4   7  13        1.97        0.97      2.07 o
  -3   7  13       13.72       13.21      4.05 o
  -2   7  13        0.49        0.12      1.48 o
  -1   7  13        9.26       11.07      2.86 o
   0   7  13        5.54        0.63      1.47 o
   1   7  13       10.33        9.31      2.60 o
   2   7  13       13.09       10.92      2.73 o
   3   7  13        0.66       -1.13      3.54 o
   4   7  13        3.69        0.89      1.42 o
  -1   8  13        1.61        1.43      1.59 o
   0   8  13        9.56       11.29      3.42 o
  -9   0  14       12.35       10.77      4.46 o
  -8   0  14      115.07      105.53     11.99 o
  -7   0  14      955.34      904.82     26.91 o
  -6   0  14       40.96       32.46      4.64 o
  -5   0  14      162.63      177.56     10.83 o
  -4   0  14      123.69      136.58      9.64 o
  -3   0  14       96.67       89.90      8.25 o
  -2   0  14       56.49       61.96      6.59 o
  -1   0  14      459.38      428.74     21.58 o
   0   0  14       10.70       23.17      3.82 o
   1   0  14      229.50      215.82      6.15 o
   2   0  14        1.96        4.56      0.78 o
   3   0  14      118.75       90.84      6.19 o
   4   0  14        0.01        0.27      0.92 o
   5   0  14      401.90      382.88     16.07 o
   6   0  14        7.00        7.07      3.55 o
   7   0  14       14.60       12.53      3.42 o
   8   0  14        5.76        1.16      1.93 o
  -9   1  14        7.99        8.14      2.60 o
  -8   1  14       15.40        8.74      2.88 o
  -7   1  14       37.38       37.39      4.82 o
  -6   1  14      138.20      123.56      7.28 o
  -5   1  14      219.64      211.93      8.02 o
  -4   1  14       30.94       31.20      3.16 o
  -3   1  14        2.24        2.60      0.74 o
  -2   1  14       43.27       37.91      2.45 o
  -1   1  14       58.19       61.88      3.90 o
   0   1  14      170.67      181.07      7.98 o
   1   1  14      153.40      138.11      6.48 o
   2   1  14       35.01       42.20      3.31 o
   3   1  14        0.08       -0.42      0.56 o
   4   1  14      979.47     1006.01     22.84 o
   5   1  14      277.18      324.46     10.71 o
   6   1  14       12.04        9.55      2.22 o
   7   1  14        0.00       -0.37      0.65 o
   8   1  14        2.07        5.36      1.63 o
  -9   2  14        5.63       11.99      3.40 o
  -8   2  14       12.56       11.05      2.71 o
  -7   2  14       68.42       66.75      6.10 o
  -6   2  14       50.38       51.38      5.04 o
  -5   2  14       18.10       14.83      2.07 o
  -4   2  14      132.56      134.99      5.91 o
  -3   2  14      459.10      448.47      8.58 o
  -2   2  14       69.79       81.26      5.03 o
  -1   2  14        0.28        0.42      0.29 o
   0   2  14      161.93      162.74     11.68 o
   1   2  14       29.19       37.92      2.95 o
   2   2  14       75.05       74.71      3.56 o
   3   2  14       65.56       74.28      5.19 o
   4   2  14       50.03       55.90      5.02 o
   5   2  14      223.34      224.77      8.69 o
   6   2  14        6.62        9.44      2.34 o
   7   2  14        0.80        1.06      0.97 o
   8   2  14        4.99        9.74      2.89 o
  -8   3  14       14.30       20.64      3.92 o
  -7   3  14        8.31        9.76      2.96 o
  -6   3  14        0.49        0.56      1.24 o
  -5   3  14        0.02       -0.99      1.55 o
  -4   3  14      231.71      223.23      7.80 o
  -3   3  14       87.16       95.65      4.90 o
  -2   3  14       33.27       36.03      3.21 o
  -1   3  14       48.58       48.03      7.14 o
   0   3  14        3.94        0.95      0.99 o
   1   3  14       80.57       84.84      8.54 o
   2   3  14        1.72        0.84      0.96 o
   3   3  14       47.91       65.97      5.48 o
   4   3  14      155.58      159.35      8.72 o
   5   3  14        3.75       -0.63      1.74 o
   6   3  14        0.36        0.23      0.85 o
   7   3  14        0.22        1.91      2.15 o
   8   3  14        0.39        0.82      1.45 o
  -8   4  14        0.64        0.53      1.55 o
  -7   4  14       18.03        3.32      5.75 o
  -6   4  14       15.22       13.47      3.04 o
  -5   4  14        0.70        0.53      4.17 o
  -4   4  14        6.19       11.31      2.63 o
  -3   4  14      131.43      133.01      8.50 o
  -2   4  14       25.01       14.92      3.50 o
  -1   4  14       66.91       60.80      7.48 o
   0   4  14       55.73       52.12      9.40 o
   1   4  14        2.13        3.03      1.34 o
   2   4  14       60.13       55.06      6.21 o
   3   4  14        0.57        0.20      1.35 o
   4   4  14       13.64       16.51      2.71 o
   5   4  14        6.71        1.47      1.46 o
   6   4  14       10.67       11.67      2.78 o
   7   4  14        0.00       -0.62      1.50 o
  -7   5  14       49.39       59.70      8.55 o
  -6   5  14        5.96       11.39      3.96 o
  -5   5  14        0.98       -0.18      0.72 o
  -4   5  14        1.84        0.56      1.25 o
  -3   5  14       54.62       63.11      6.71 o
  -2   5  14       32.12       19.14      3.76 o
  -1   5  14       20.54       24.99      4.31 o
   0   5  14        4.32        6.52      1.92 o
   1   5  14       93.27       80.38      7.78 o
   2   5  14        0.42        0.50      1.65 o
   3   5  14        0.28        1.20      1.37 o
   4   5  14       10.73       10.64      2.30 o
   5   5  14        2.70        2.07      2.35 o
   6   5  14        7.99        5.61      2.84 o
  -6   6  14       36.46       45.49      6.86 o
  -5   6  14        0.55        1.57      2.38 o
  -4   6  14       17.24       25.32      4.80 o
  -3   6  14       20.02       24.80      4.74 o
  -2   6  14        3.67        2.71      1.35 o
  -1   6  14        5.80        7.17      1.88 o
   0   6  14      105.54       99.82      8.56 o
   1   6  14        5.88        4.21      2.04 o
   2   6  14        2.88        2.05      1.37 o
   3   6  14       13.32       19.11      3.75 o
   4   6  14       20.59       22.03      3.16 o
   5   6  14        4.31        7.10      1.89 o
  -4   7  14        1.47       -0.30      2.95 o
  -3   7  14        3.67        4.12      1.77 o
  -2   7  14        1.29        2.99      2.22 o
  -1   7  14        0.74        0.44      1.56 o
   0   7  14        2.90        2.91      1.33 o
   1   7  14       28.84       28.82      4.76 o
   2   7  14        0.81        1.29      1.36 o
   3   7  14        0.07       -2.60      2.07 o
  -9   1  15       10.97        9.90      3.35 o
  -8   1  15        5.78        3.79      2.14 o
  -7   1  15       63.19       79.50      8.50 o
  -6   1  15        3.72        7.12      1.81 o
  -5   1  15       17.53       18.98      2.31 o
  -4   1  15      108.13      108.49      5.48 o
  -3   1  15       29.90       30.68      3.22 o
  -2   1  15       96.77       96.43      4.73 o
  -1   1  15       65.22       64.15      4.00 o
   0   1  15       35.90       44.53      4.10 o
   1   1  15      489.77      522.90     13.57 o
   2   1  15        0.34        1.88      1.40 o
   3   1  15        8.29       18.31      2.66 o
   4   1  15        1.03        2.94      1.52 o
   5   1  15        1.30        3.45      1.36 o
   6   1  15        9.67       11.48      2.42 o
   7   1  15        0.11       -0.74      1.15 o
   8   1  15       11.80       10.09      2.69 o
  -8   2  15        0.68        2.15      1.62 o
  -7   2  15       76.69       69.93      6.27 o
  -6   2  15        5.77        3.41      1.83 o
  -5   2  15       25.39       23.61      3.01 o
  -4   2  15       41.35       44.55      3.46 o
  -3   2  15     1325.69     1322.79     34.00 o
  -2   2  15        5.45        2.04      0.55 o
  -1   2  15       29.54       21.52      2.20 o
   0   2  15        8.54        7.13      0.82 o
   1   2  15       67.78       76.79      3.79 o
   2   2  15        1.99        6.08      1.18 o
   3   2  15      159.54      162.06      7.70 o
   4   2  15       10.46        8.42      2.08 o
   5   2  15        0.01        0.62      0.84 o
   6   2  15        5.68        4.73      3.03 o
   7   2  15        0.03        1.09      1.15 o
   8   2  15        3.06        2.99      1.66 o
  -8   3  15       21.80       27.68      6.01 o
  -7   3  15        6.48       11.26      3.78 o
  -6   3  15        3.27        2.93      2.79 o
  -5   3  15        7.69       10.90      2.93 o
  -4   3  15        9.85        7.62      2.65 o
  -3   3  15      118.43      123.07      6.89 o
  -2   3  15       23.50       20.04      2.65 o
  -1   3  15       36.24       28.76      3.68 o
   0   3  15       12.93       16.58      2.77 o
   1   3  15       95.95      119.51      6.71 o
   2   3  15       33.31       23.81      2.99 o
   3   3  15        1.33        0.94      0.84 o
   4   3  15        2.50       -0.24      0.97 o
   5   3  15        0.65        0.31      0.81 o
   6   3  15       26.97       32.19      5.07 o
   7   3  15        1.23        3.49      2.81 o
  -7   4  15      100.52      130.22     16.16 o
  -6   4  15       17.87       21.02      4.25 o
  -5   4  15        2.84        6.53      3.12 o
  -4   4  15        1.89        3.33      1.83 o
  -3   4  15        9.11        7.99      2.10 o
  -2   4  15       53.47       69.00      7.28 o
  -1   4  15       10.43        7.37      2.44 o
   0   4  15        2.32        1.23      1.27 o
   1   4  15        1.39        0.22      0.47 o
   2   4  15        8.53        7.90      1.65 o
   3   4  15       12.70       16.39      2.73 o
   4   4  15       23.60       32.48      3.95 o
   5   4  15        0.00        0.41      0.99 o
   6   4  15       37.34       37.63      7.04 o
   7   4  15        3.70        6.44      3.53 o
  -6   5  15        9.30       19.45      4.75 o
  -5   5  15        0.00       -0.31      1.55 o
  -4   5  15       18.87       19.05      4.70 o
  -3   5  15        2.72        3.33      1.78 o
  -2   5  15        3.89        3.56      1.09 o
  -1   5  15        3.69        3.79      1.92 o
   0   5  15        3.98        2.28      1.93 o
   1   5  15       20.32       25.63      5.61 o
   2   5  15       13.93       23.19      4.31 o
   3   5  15        6.87        2.03      1.00 o
   4   5  15        2.84        2.99      1.72 o
   5   5  15       17.05       18.06      4.06 o
   6   5  15        4.50        4.13      1.71 o
  -5   6  15        0.44        1.02      2.95 o
  -4   6  15        1.18        1.12      1.84 o
  -3   6  15        1.35        4.23      2.41 o
  -2   6  15        1.44        3.48      1.67 o
  -1   6  15        6.48        7.86      2.34 o
   0   6  15       13.21       14.16      3.42 o
   1   6  15       43.21       50.48      5.98 o
   2   6  15        1.94        0.88      1.60 o
   3   6  15        0.08        5.40      2.10 o
   4   6  15       60.65       57.40      6.98 o
  -3   7  15        4.98        6.62      4.81 o
  -2   7  15        0.09        1.04      1.29 o
  -1   7  15        3.90        4.18      1.62 o
   0   7  15       11.88       18.07      3.82 o
   1   7  15        0.57       -0.04      1.61 o
   2   7  15        0.43        0.59      1.58 o
  -8   0  16       15.01        6.87      2.78 o
  -7   0  16       41.72       15.13     20.87 o
  -6   0  16      100.30      123.06     14.25 o
  -5   0  16        0.86        1.46      1.48 o
  -4   0  16      267.96      276.09     16.33 o
  -3   0  16     2756.29     2685.10     56.97 o
  -2   0  16      577.14      581.78     21.98 o
  -1   0  16       45.75       59.18      6.73 o
   0   0  16      526.99      501.20     29.71 o
   1   0  16       22.23       24.99      8.04 o
   2   0  16      155.99      141.96      6.41 o
   3   0  16        4.84        5.40      2.33 o
   4   0  16      103.70      155.91     15.16 o
   5   0  16      711.46      707.97     33.52 o
   6   0  16       15.35       15.61      4.92 o
   7   0  16       63.33       74.95     12.14 o
  -8   1  16        3.38        8.49      2.94 o
  -7   1  16       13.28       13.33      4.18 o
  -6   1  16       12.25       13.25      4.06 o
  -5   1  16      212.16      211.81      9.37 o
  -4   1  16      454.50      446.60     14.00 o
  -3   1  16      320.71      357.36     14.93 o
  -2   1  16      117.99      132.17      7.73 o
  -1   1  16      168.81      182.98      8.50 o
   0   1  16       42.59       34.65      3.78 o
   1   1  16       35.44       29.39      3.43 o
   2   1  16       68.87       64.61      7.44 o
   3   1  16        1.44        4.88      2.22 o
   4   1  16      674.33      740.32     19.75 o
   5   1  16      330.94      371.30     13.55 o
   6   1  16       16.06       16.73      3.01 o
   7   1  16        7.11        7.68      3.07 o
  -8   2  16        8.07       10.72      4.11 o
  -7   2  16       19.12       20.50      8.15 o
  -6   2  16       34.21       29.77      8.80 o
  -5   2  16        1.49        7.53      5.15 o
  -4   2  16      106.62      118.49      8.82 o
  -3   2  16      523.41      515.77     22.46 o
  -2   2  16       64.17       53.98      6.33 o
  -1   2  16       26.83       35.02      5.21 o
   0   2  16      130.25      118.38      9.83 o
   1   2  16        0.05        1.04      0.95 o
   2   2  16       60.55       53.25      7.05 o
   3   2  16       34.59       29.37      5.59 o
   4   2  16        8.29        3.68      1.98 o
   5   2  16       64.40       56.70      8.33 o
   6   2  16        3.54        5.35      2.01 o
   7   2  16        3.73        4.48      1.91 o
  -7   3  16       17.63       24.39     10.55 o
  -6   3  16        2.07       -3.52     11.96 o
  -5   3  16        2.39       -0.16     17.78 o
  -4   3  16        0.01       -0.06      2.18 o
  -3   3  16        0.65       -0.23      1.80 o
  -2   3  16       16.17       11.84      3.09 o
  -1   3  16        2.88        0.19      1.49 o
   0   3  16        8.02        6.45      1.57 o
   1   3  16      585.42      530.77     22.92 o
   2   3  16       17.76       16.68      4.24 o
   3   3  16        2.75        1.14      1.30 o
   4   3  16        0.28       -0.38      1.97 o
   5   3  16       53.95       63.42      8.49 o
   6   3  16        0.05        1.85      2.43 o
   7   3  16        5.67        2.03      6.37 o
  -7   4  16       48.46       60.47     15.42 o
  -6   4  16        1.22       -0.07     14.22 o
  -5   4  16       13.07        8.86      5.28 o
  -4   4  16       20.96       22.09      6.34 o
  -3   4  16        3.01        2.18      2.64 o
  -2   4  16       36.15       31.46      5.39 o
  -1   4  16        0.65       -0.95      1.04 o
   0   4  16      147.63      130.85     13.09 o
   1   4  16       11.94        9.05      1.96 o
   2   4  16       16.88       13.74      3.65 o
   3   4  16       52.58       44.14      6.03 o
   4   4  16        3.21        2.78      2.61 o
   5   4  16        0.19       -0.13      2.37 o
   6   4  16        2.33        2.88      1.78 o
  -6   5  16       18.30       21.34      9.04 o
  -5   5  16        9.18       12.10      9.46 o
  -4   5  16        0.52        2.48      1.31 o
  -3   5  16       69.07       64.81     10.03 o
  -2   5  16       12.99       12.77      3.79 o
  -1   5  16       16.06       19.87      4.98 o
   0   5  16        9.92        8.62      3.88 o
   1   5  16      165.42      144.57     13.65 o
   2   5  16        0.03        0.33      1.18 o
   3   5  16        0.04        2.21      2.11 o
   4   5  16        0.04       -2.17      1.82 o
   5   5  16       15.51       22.07      4.41 o
  -4   6  16        0.21        1.20      2.05 o
  -3   6  16       51.25       53.67      8.14 o
  -2   6  16        3.62        3.12      2.37 o
  -1   6  16        0.24        2.05      2.62 o
   0   6  16        9.44        8.72      2.49 o
   1   6  16        0.27        5.84      2.34 o
   2   6  16        6.72        4.14      2.60 o
   3   6  16        1.15       -1.84      1.95 o
   4   6  16       15.87       34.17      6.10 o
  -1   7  16        1.01        4.35      1.68 o
   0   7  16        0.04        3.07      2.05 o
   1   7  16        6.11        5.91      2.08 o
  -8   1  17        0.21       -0.51      2.41 o
  -7   1  17        7.73        6.12      3.74 o
  -6   1  17       50.07       38.99      5.69 o
  -5   1  17       39.87       32.79      6.34 o
  -4   1  17        0.03        0.02      1.11 o
  -3   1  17       28.60       31.61      3.38 o
  -2   1  17       17.40       16.82      2.58 o
  -1   1  17       46.81       59.29      5.13 o
   0   1  17       47.12       43.21      4.37 o
   1   1  17      156.29      151.40      7.97 o
   2   1  17        8.68        6.03      2.26 o
   3   1  17       63.79       81.69      9.09 o
   4   1  17       81.44       73.39      7.59 o
   5   1  17       33.12       47.73      6.33 o
   6   1  17       46.73       45.43      6.33 o
   7   1  17        8.32        6.93      2.67 o
  -7   2  17       71.56       71.34      9.65 o
  -6   2  17        0.22        3.40     11.98 o
  -5   2  17        5.21        3.69      9.89 o
  -4   2  17       13.19       14.49      3.39 o
  -3   2  17        9.42       11.76      2.85 o
  -2   2  17       41.46       48.02      5.88 o
  -1   2  17       60.41       39.73      5.74 o
   0   2  17       72.27       63.57      5.49 o
   1   2  17       43.84       35.82      3.79 o
   2   2  17      163.00      184.09     13.71 o
   3   2  17        2.96        7.28      2.67 o
   4   2  17       18.87       22.97      6.63 o
   5   2  17      192.01      180.90     15.49 o
   6   2  17        5.97       12.81      3.55 o
   7   2  17        1.03        0.31      2.45 o
  -7   3  17        0.32       -1.54      2.61 o
  -6   3  17        0.02       -3.99      4.00 o
  -5   3  17        4.09        2.46      4.74 o
  -4   3  17       14.26       19.68      5.23 o
  -3   3  17       18.81       15.66      4.23 o
  -2   3  17        0.08        0.67      0.55 o
  -1   3  17       24.22       23.35      4.60 o
   0   3  17       24.88       18.79      4.15 o
   1   3  17        0.08        1.73      1.92 o
   2   3  17       13.97       12.41      3.50 o
   3   3  17        5.17        1.75      2.39 o
   4   3  17      159.18      144.53     13.69 o
   5   3  17       65.14       85.17     10.09 o
   6   3  17       18.66       13.18      5.25 o
  -6   4  17        1.28        1.16      8.87 o
  -5   4  17        0.11        0.37      4.25 o
  -4   4  17       11.83        8.35      5.81 o
  -3   4  17       22.04       16.58      6.78 o
  -2   4  17       58.46       75.65     10.79 o
  -1   4  17        0.94       -0.84      1.62 o
   0   4  17       73.67       66.78      7.80 o
   1   4  17      117.20      123.03     11.85 o
   2   4  17        0.42       -0.68      1.27 o
   3   4  17        8.74        4.21      2.47 o
   4   4  17        7.23        5.00      1.86 o
   5   4  17       23.11       26.19      4.90 o
  -5   5  17        0.39       -2.62      8.75 o
  -4   5  17       21.79       28.40      9.65 o
  -3   5  17        9.82       10.73      4.07 o
  -2   5  17        1.80        2.36      1.74 o
  -1   5  17        1.46        1.99      1.42 o
   0   5  17       52.89       73.44     11.19 o
   1   5  17        7.86       13.94      4.55 o
   2   5  17        4.41        5.83      2.71 o
   3   5  17        1.63       -1.14      1.89 o
   4   5  17       25.58       36.71      6.04 o
  -3   6  17        9.42        9.28      3.38 o
  -2   6  17       29.18       33.67      9.75 o
  -1   6  17        0.47        2.91      2.65 o
   0   6  17        0.53        0.04      0.69 o
   1   6  17       28.61       24.78      5.10 o
   2   6  17        0.53        1.82      2.50 o
   3   6  17        4.66        6.95      3.30 o
  -7   0  18       43.14       30.79     20.97 o
  -6   0  18       96.95      101.44     11.71 o
  -5   0  18       18.76       17.33      6.88 o
  -4   0  18       71.90       54.65      6.05 o
  -3   0  18      963.51      970.41     25.74 o
  -2   0  18        5.58        5.23      1.79 o
  -1   0  18       42.05       59.85      6.07 o
   0   0  18      191.13      183.44     13.86 o
   1   0  18       82.04       89.16     14.75 o
   2   0  18      108.36       91.62     11.20 o
   3   0  18       15.22       20.28      5.56 o
   4   0  18       51.23       55.90      9.33 o
   5   0  18        7.58       -3.48      3.92 o
   6   0  18        9.69        9.11      4.47 o
  -7   1  18        2.28        1.27      1.48 o
  -6   1  18        0.17       -2.02      2.20 o
  -5   1  18        0.05        2.43      2.32 o
  -4   1  18        9.05        9.29      2.11 o
  -3   1  18       46.09       36.07      5.23 o
  -2   1  18       27.99       29.77      3.78 o
  -1   1  18       50.83       55.68      5.19 o
   0   1  18       15.23       17.59      2.92 o
   1   1  18       46.73       49.79      6.90 o
   2   1  18        0.30        0.24      1.24 o
   3   1  18       10.57        3.29      2.59 o
   4   1  18       76.61       75.41      7.93 o
   5   1  18       69.12       69.22      7.95 o
   6   1  18       26.60       39.22      6.10 o
  -7   2  18        4.14        2.92      3.91 o
  -6   2  18        3.91       10.09      3.98 o
  -5   2  18       33.21       44.21      7.33 o
  -4   2  18       34.51       32.98      6.41 o
  -3   2  18      336.68      353.52     17.38 o
  -2   2  18        4.43        0.81      1.69 o
  -1   2  18       18.28       18.66      3.03 o
   0   2  18       19.64       20.77      3.12 o
   1   2  18       29.12       38.02      6.11 o
   2   2  18        4.28        4.78      2.03 o
   3   2  18       25.50       18.58      4.65 o
   4   2  18        7.51       10.70      3.92 o
   5   2  18      137.61      158.84     14.97 o
   6   2  18        0.78        7.58      2.50 o
  -6   3  18        4.58        3.26      3.91 o
  -5   3  18        0.00      -11.33      6.72 o
  -4   3  18        1.29        0.51      1.66 o
  -3   3  18        5.40        3.70      2.32 o
  -2   3  18       41.62       47.69      6.80 o
  -1   3  18       13.45       15.52      3.88 o
   0   3  18        1.32        4.59      1.91 o
   1   3  18       23.28       24.70      5.28 o
   2   3  18        2.69        3.06      1.63 o
   3   3  18       24.90       24.92      5.73 o
   4   3  18      101.11      119.66     12.70 o
   5   3  18       32.67       29.44      7.84 o
   6   3  18       39.66       44.27     10.00 o
  -6   4  18        1.35        3.62     31.72 o
  -5   4  18        4.20        4.22     10.23 o
  -4   4  18       16.56        8.64     19.12 o
  -3   4  18        0.26        0.56      1.05 o
  -2   4  18        1.21       -2.51      2.69 o
  -1   4  18        5.52        3.51      2.03 o
   0   4  18        5.71        2.87      3.09 o
   1   4  18        5.20        5.58      3.00 o
   2   4  18        0.00       -1.56      1.61 o
   3   4  18       13.52        2.49      1.98 o
   4   4  18       16.20       19.22      3.77 o
   5   4  18       68.17       69.13      9.72 o
  -4   5  18        6.79        6.63      4.57 o
  -3   5  18        0.83        2.23      4.05 o
  -2   5  18        5.30        4.72      3.54 o
  -1   5  18        3.98        4.16      2.93 o
   0   5  18        1.82       -1.31      1.35 o
   1   5  18       43.34       32.48      6.81 o
   2   5  18        4.99        3.45      2.40 o
   3   5  18        0.26        0.87      0.96 o
   4   5  18        0.27        3.99      2.59 o
  -2   6  18        2.34        4.55      2.23 o
  -1   6  18        0.62        0.63      1.23 o
   0   6  18        0.17        3.97      2.17 o
   1   6  18        0.01       -0.96      1.55 o
  -7   1  19        3.70        0.44      4.19 o
  -6   1  19        5.23        4.65      3.48 o
  -5   1  19       10.87        8.12      2.60 o
  -4   1  19       27.26       30.59      3.74 o
  -3   1  19       47.72       41.81      4.80 o
  -2   1  19       13.22       12.38      3.36 o
  -1   1  19       75.23       84.63      6.75 o
   0   1  19       19.58       17.61      2.98 o
   1   1  19       32.32       28.10      5.27 o
   2   1  19       97.79      114.33     11.19 o
   3   1  19        8.49       14.17      4.00 o
   4   1  19       74.71       94.85      9.19 o
   5   1  19        3.11        2.63      1.51 o
   6   1  19       11.34        7.65      2.41 o
  -6   2  19        5.19        8.03      3.72 o
  -5   2  19        0.80        1.39      2.56 o
  -4   2  19       16.17       17.47      3.89 o
  -3   2  19      183.55      189.76     10.63 o
  -2   2  19      152.84      182.58     10.28 o
  -1   2  19        4.39        6.81      1.99 o
   0   2  19      138.30      129.17      8.15 o
   1   2  19        2.38        0.27      1.33 o
   2   2  19        0.36        0.42      1.43 o
   3   2  19       31.45       42.25      7.18 o
   4   2  19       38.23       41.52      7.43 o
   5   2  19       43.92       50.00      8.30 o
  -6   3  19       17.41       21.18     17.56 o
  -5   3  19       12.01       15.46      7.76 o
  -4   3  19       10.44        4.82      3.87 o
  -3   3  19        4.25        4.86      3.11 o
  -2   3  19       13.79       14.68      3.74 o
  -1   3  19       28.81       27.95      5.24 o
   0   3  19        0.14       -0.87      2.45 o
   1   3  19       31.30       27.86      5.80 o
   2   3  19        0.01       -2.24      2.45 o
   3   3  19        5.15        6.10      2.59 o
   4   3  19       90.03       98.24     11.98 o
   5   3  19       94.62      120.17     16.52 o
  -5   4  19        9.18       10.26      5.91 o
  -4   4  19        0.12       -9.65     15.79 o
  -3   4  19      133.84      120.43     42.77 o
  -2   4  19       16.17        7.10      3.63 o
  -1   4  19        7.40        9.36      3.25 o
   0   4  19        5.25        2.14      1.93 o
   1   4  19       13.56       11.08      3.68 o
   2   4  19        0.01       -0.21      3.96 o
   3   4  19        4.02       10.05      3.50 o
   4   4  19        2.68        4.54      2.32 o
  -3   5  19       22.86       25.51      9.85 o
  -2   5  19       11.38        7.45      6.29 o
  -1   5  19        0.87       -2.15      3.07 o
   0   5  19        0.23       -0.07      1.37 o
   1   5  19       37.95       26.41      6.18 o
   2   5  19        0.33       -3.56      2.27 o
  -6   0  20        8.54        1.20     14.57 o
  -5   0  20       38.22       48.36      8.10 o
  -4   0  20        2.08        0.11      1.04 o
  -3   0  20      303.06      312.71     15.38 o
  -2   0  20       63.78       56.69      6.45 o
  -1   0  20       33.25       62.23      8.71 o
   0   0  20       38.77       35.85      7.05 o
   1   0  20        0.98       -0.04      1.58 o
   2   0  20       23.78       20.66      7.96 o
   3   0  20       23.29       15.79      5.11 o
   4   0  20        5.10        3.67      2.64 o
   5   0  20        0.02        0.33      1.95 o
  -6   1  20        7.41        4.96      3.42 o
  -5   1  20        0.68        0.01      1.95 o
  -4   1  20        0.31        0.70      1.49 o
  -3   1  20       29.08       34.93      4.42 o
  -2   1  20      125.37      148.34      9.40 o
  -1   1  20       11.81        9.61      2.24 o
   0   1  20        0.18       -0.19      1.01 o
   1   1  20       39.42       41.21      6.84 o
   2   1  20        0.08        0.17      1.62 o
   3   1  20        2.23        0.59      1.59 o
   4   1  20        0.08       -0.08      1.41 o
   5   1  20        5.70        5.56      2.72 o
  -6   2  20        8.80       10.10      5.49 o
  -5   2  20        1.12        3.25      2.95 o
  -4   2  20        0.25       -0.55      4.27 o
  -3   2  20      127.17      123.63      8.75 o
  -2   2  20       13.40       14.24      2.94 o
  -1   2  20       12.30       11.23      2.94 o
   0   2  20       18.29        8.88      3.21 o
   1   2  20       94.04       87.23      9.99 o
   2   2  20        1.99       -1.89      1.29 o
   3   2  20        3.44        1.53      0.94 o
   4   2  20       27.08       27.29      6.16 o
   5   2  20       16.32       18.09      4.34 o
  -5   3  20       11.78       12.86      7.51 o
  -4   3  20       12.47       19.42      9.02 o
  -3   3  20       11.53        3.08      5.08 o
  -2   3  20       11.85        8.16      3.07 o
  -1   3  20       14.81       12.40      3.64 o
   0   3  20        0.60        0.29      1.59 o
   1   3  20        1.27        3.27      2.11 o
   2   3  20       25.77       20.12      5.05 o
   3   3  20        0.30       -0.51      1.09 o
   4   3  20       24.21       11.06      4.02 o
  -4   4  20        6.09        6.71      6.11 o
  -3   4  20       19.59        9.29      4.59 o
  -2   4  20        3.07       -2.49      5.83 o
  -1   4  20        1.57        2.11      2.08 o
   0   4  20        0.00        1.18      2.09 o
   1   4  20        2.07        1.40      0.90 o
   2   4  20        1.54        2.19      2.06 o
   3   4  20        4.51        7.65      4.12 o
  -2   5  20        0.01       -4.66      3.37 o
  -1   5  20        0.02       -0.15      4.16 o
   0   5  20        3.23        0.98      3.67 o
   1   5  20        2.41        5.75      2.95 o
  -5   1  21        0.00       -1.61      4.42 o
  -4   1  21        0.34        2.11      1.38 o
  -3   1  21        3.26        5.70      1.70 o
  -2   1  21       10.28        4.49      1.42 o
  -1   1  21        0.25       -0.97      1.19 o
   0   1  21        1.68       -0.10      1.01 o
   1   1  21        5.93        7.40      3.10 o
   2   1  21       51.30       72.62      7.94 o
   3   1  21       16.55       20.15      4.28 o
   4   1  21        2.50        8.58      2.60 o
  -5   2  21        2.50        2.95      2.87 o
  -4   2  21        6.40       11.06      3.96 o
  -3   2  21      170.63      189.62     13.10 o
  -2   2  21       57.94       70.29      6.65 o
  -1   2  21       15.74       14.34      3.82 o
   0   2  21        4.02        1.54      0.74 o
   1   2  21        5.84        4.96      2.79 o
   2   2  21       14.74       12.32      3.68 o
   3   2  21       11.55       17.83      4.89 o
   4   2  21        3.63        5.81      2.75 o
  -4   3  21        4.82       10.05      8.80 o
  -3   3  21       13.09       30.42      6.38 o
  -2   3  21       42.36       59.28      7.20 o
  -1   3  21        0.02        1.66      1.20 o
   0   3  21        0.31        2.48      1.43 o
   1   3  21       15.15       16.70      4.88 o
   2   3  21        4.73       10.26      3.49 o
   3   3  21        4.95        3.50      2.61 o
  -2   4  21        4.65        1.91      5.73 o
  -1   4  21       15.26       22.89      6.86 o
   0   4  21        2.20        1.44      1.47 o
   1   4  21       11.26       12.00      3.91 o
  -4   0  22        2.93       -0.31      2.41 o
  -3   0  22        0.80       -3.93      1.97 o
  -2   0  22        0.45       -1.43      1.41 o
  -1   0  22        1.56        0.16      3.49 o
   0   0  22       26.68       36.58      7.71 o
   1   0  22      166.61      163.76     16.92 o
   2   0  22        0.24        0.93      1.35 o
   3   0  22        0.46        2.59      1.88 o
  -4   1  22        4.57       -0.38      4.96 o
  -3   1  22       10.99        8.81      2.55 o
  -2   1  22        6.16        2.20      1.49 o
  -1   1  22        4.92        4.84      2.08 o
   0   1  22        3.91        2.71      3.28 o
   1   1  22       31.52       24.69      4.59 o
   2   1  22       19.62       17.56      4.35 o
   3   1  22        0.73        0.16      3.50 o
  -4   2  22        1.63        7.33      3.60 o
  -3   2  22       53.49       56.44      8.15 o
  -2   2  22        0.01        0.18      1.55 o
  -1   2  22        7.34       10.26      3.32 o
   0   2  22        4.63        1.45      1.13 o
   1   2  22       17.64       20.13      5.86 o
   2   2  22        0.58       -0.82      2.59 o
   3   2  22        1.90       -0.03      2.65 o
  -2   3  22       18.20       12.45      4.95 o
  -1   3  22        7.36        6.76      2.61 o
   0   3  22        2.90        1.73      1.68 o
   1   3  22        2.63        1.44      1.56 o
  -3   1  23        4.74        1.99      1.54 o
  -2   1  23       16.42       23.75      5.75 o
  -1   1  23        2.60        1.60      1.48 o
   0   1  23        0.12        1.79      1.55 o
   1   1  23        0.26        0.36      3.24 o
   2   1  23        3.78        5.48      2.01 o
  -2   2  23       15.52       18.19      4.79 o
  -1   2  23       29.25       45.29      8.18 o
   0   2  23        0.17       -2.72      2.93 o
   1   2  23        0.06        0.65      2.51 o
 
